# Supplementary material for: Tracking the Multistep Formation of Ln(III) Complexes with in situ Schiff Base Exchange Reaction and its Highly Selective Sensing of Dichloromethane
Source: Sci Rep. 2019 Aug 22;9:12231. doi: 10.1038/s41598-019-48696-y (PMC6706376; doi:10.1038/s41598-019-48696-y)
Supplement: Supplementary file 2 — Supplementary information [file 41598_2019_48696_MOESM2_ESM.cif]

data_183_tbaaaa
_audit_creation_date               2018-11-11
_audit_creation_method
;
Olex2 1.2
(compiled 2018.05.29 svn.r3508 for OlexSys, GUI svn.r5506)
;
_audit_contact_author_address      ?
_audit_contact_author_email        ?
_audit_contact_author_name         ''
_audit_contact_author_phone        ?
_publ_contact_author_id_orcid      ?
_publ_section_references
;
Dolomanov, O.V., Bourhis, L.J., Gildea, R.J, Howard, J.A.K. & Puschmann, H.
 (2009), J. Appl. Cryst. 42, 339-341.

Sheldrick, G.M. (2008). Acta Cryst. A64, 112-122.

Sheldrick, G.M. (2015). Acta Cryst. A71, 3-8.
;
_chemical_name_common              ?
_chemical_name_systematic
;
 ? 
;
_chemical_formula_moiety           'C28 H26 N8 O16 Tb2, 2(C H O)'
_chemical_formula_sum              'C30 H28 N8 O18 Tb2'
_chemical_formula_weight           1106.44
_chemical_melting_point            ?
loop_
  _atom_type_symbol
  _atom_type_description
  _atom_type_scat_dispersion_real
  _atom_type_scat_dispersion_imag
  _atom_type_scat_source
 'C' 'C' 0.0033 0.0016 'International Tables Vol C Tables 4.2.6.8 and 6.1.1.4'
 'H' 'H' 0.0000 0.0000 'International Tables Vol C Tables 4.2.6.8 and 6.1.1.4'
 'N' 'N' 0.0061 0.0033 'International Tables Vol C Tables 4.2.6.8 and 6.1.1.4'
 'O' 'O' 0.0106 0.0060 'International Tables Vol C Tables 4.2.6.8 and 6.1.1.4'
 'Tb' 'Tb' -0.1723 4.1537
 'International Tables Vol C Tables 4.2.6.8 and 6.1.1.4'

_space_group_crystal_system        'triclinic'
_space_group_IT_number             2
_space_group_name_H-M_alt          'P -1'
_space_group_name_Hall             '-P 1'
loop_
  _space_group_symop_id
  _space_group_symop_operation_xyz
 1 'x, y, z'
 2 '-x, -y, -z'

_cell_length_a                     9.9763(2)
_cell_length_b                     10.0494(2)
_cell_length_c                     11.1816(3)
_cell_angle_alpha                  67.201(2)
_cell_angle_beta                   72.780(2)
_cell_angle_gamma                  87.564(2)
_cell_volume                       983.79(4)
_cell_formula_units_Z              1
_cell_measurement_reflns_used      8299
_cell_measurement_temperature      293(2)
_cell_measurement_theta_max        28.6070
_cell_measurement_theta_min        3.8340
_exptl_absorpt_coefficient_mu      3.650
_exptl_absorpt_correction_T_max    1.00000
_exptl_absorpt_correction_T_min    0.62171
_exptl_absorpt_correction_type     multi-scan
_exptl_absorpt_process_details
;
CrysAlisPro 1.171.38.43 (Rigaku Oxford Diffraction, 2015)
Empirical absorption correction using spherical harmonics,
 implemented in SCALE3 ABSPACK scaling algorithm.
;
_exptl_crystal_colour              ?
_exptl_crystal_density_diffrn      1.868
_exptl_crystal_density_meas        ?
_exptl_crystal_density_method      'not measured'
_exptl_crystal_description         block
_exptl_crystal_F_000               538
_exptl_crystal_size_max            ?
_exptl_crystal_size_mid            ?
_exptl_crystal_size_min            ?
_exptl_special_details
;
 ? 
;
_diffrn_reflns_av_R_equivalents    0.0328
_diffrn_reflns_av_unetI/netI       0.0272
_diffrn_reflns_limit_h_max         12
_diffrn_reflns_limit_h_min         -12
_diffrn_reflns_limit_k_max         12
_diffrn_reflns_limit_k_min         -12
_diffrn_reflns_limit_l_max         13
_diffrn_reflns_limit_l_min         -13
_diffrn_reflns_number              14988
_diffrn_reflns_theta_full          25.50
_diffrn_reflns_theta_max           25.50
_diffrn_reflns_theta_min           3.41
_diffrn_ambient_temperature        293(2)
_diffrn_detector                   'CCD plate'
_diffrn_detector_area_resol_mean   15.9784
_diffrn_detector_type              Eos
_diffrn_measured_fraction_theta_full  0.998
_diffrn_measured_fraction_theta_max  0.998
_diffrn_measurement_details
;
List of Runs (angles in degrees, time in seconds):

  # Type    Start    End  Width  t~exp~   \w     \q     \k     \f   Frames
--------------------------------------------------------------------------
  1  \w    -19.00  27.50   0.75    2.50    --   17.61  91.00-165.00   62
  2  \w    -89.00   1.00   0.75    2.50    --  -19.96 -57.00   0.00  120
  3  \w    -96.00 -36.00   0.75    2.50    --  -19.96-178.00-150.00   80
  4  \w    -41.00  49.00   0.75    2.50    --  -19.96  57.00   0.00  120
  5  \w    -89.00   1.00   0.75    2.50    --  -19.96 -57.00-150.00  120
  6  \w    -89.00   1.00   0.75    2.50    --  -19.96 -57.00  90.00  120
  7  \w     34.00  94.00   0.75    2.50    --   17.61-178.00 -90.00   80
  8  \w    -20.00  59.50   0.75    2.50    --   17.61 -99.00  90.00  106
  9  \w    -20.00  59.50   0.75    2.50    --   17.61 -99.00-120.00  106
 10  \w    -89.00   1.00   0.75    2.50    --  -19.96 -57.00 -90.00  120
 11  \w    -97.00 -34.00   0.75    2.50    --  -19.96 178.00   0.00   84
;
_diffrn_measurement_device         'four-circle diffractometer'
_diffrn_measurement_device_type    'SuperNova, Single source at offset, Eos'
_diffrn_measurement_method         '\w scans'
_diffrn_orient_matrix_type        
 'CrysAlisPro convention (1999,Acta A55,543-557)'
_diffrn_orient_matrix_UB_11        0.0342206000
_diffrn_orient_matrix_UB_12        -0.0286765000
_diffrn_orient_matrix_UB_13        -0.0490049000
_diffrn_orient_matrix_UB_21        -0.0355431000
_diffrn_orient_matrix_UB_22        -0.0689989000
_diffrn_orient_matrix_UB_23        0.0444798000
_diffrn_orient_matrix_UB_31        -0.0560690000
_diffrn_orient_matrix_UB_32        0.0178455000
_diffrn_orient_matrix_UB_33        -0.0289052000
_diffrn_radiation_monochromator    mirror
_diffrn_radiation_probe            x-ray
_diffrn_radiation_type             MoK\a
_diffrn_radiation_wavelength       0.71073
_diffrn_source                     'micro-focus sealed X-ray tube'
_diffrn_source_type                'SuperNova (Mo) X-ray Source'
_diffrn_standards_decay_%          ?
_diffrn_standards_interval_count   ?
_diffrn_standards_interval_time    ?
_diffrn_standards_number           ?
_reflns_number_gt                  3406
_reflns_number_total               3652
_reflns_odcompleteness_completeness  99.80
_reflns_odcompleteness_iscentric   1
_reflns_odcompleteness_theta       26.32
_reflns_threshold_expression       >2sigma(I)
_computing_cell_refinement         'CrysAlisPro 1.171.38.43 (Rigaku OD, 2015)'
_computing_data_collection         'CrysAlisPro 1.171.38.43 (Rigaku OD, 2015)'
_computing_data_reduction          'CrysAlisPro 1.171.38.43 (Rigaku OD, 2015)'
_computing_molecular_graphics      'Olex2 (Dolomanov et al., 2009)'
_computing_publication_material    'Olex2 (Dolomanov et al., 2009)'
_computing_structure_refinement    'XL (Sheldrick, 2008)'
_computing_structure_solution      'XT (Sheldrick, 2015)'
_refine_diff_density_max           0.891
_refine_diff_density_min           -0.858
_refine_diff_density_rms           0.082
_refine_ls_extinction_coef         ?
_refine_ls_extinction_method       none
_refine_ls_goodness_of_fit_ref     1.104
_refine_ls_hydrogen_treatment      constr
_refine_ls_matrix_type             full
_refine_ls_number_parameters       272
_refine_ls_number_reflns           3652
_refine_ls_number_restraints       294
_refine_ls_R_factor_all            0.0245
_refine_ls_R_factor_gt             0.0220
_refine_ls_restrained_S_all        1.108
_refine_ls_shift/su_max            0.001
_refine_ls_shift/su_mean           0.000
_refine_ls_structure_factor_coef   Fsqd
_refine_ls_weighting_details      
 'calc w=1/[\s^2^(Fo^2^)+(0.0260P)^2^+0.9066P] where P=(Fo^2^+2Fc^2^)/3'
_refine_ls_weighting_scheme        calc
_refine_ls_wR_factor_gt            0.0571
_refine_ls_wR_factor_ref           0.0587
_refine_special_details
;
 Refinement of F^2^ against ALL reflections.  The weighted R-factor wR and 
 goodness of fit S are based on F^2^, conventional R-factors R are based 
 on F, with F set to zero for negative F^2^. The threshold expression of 
 F^2^ > 2sigma(F^2^) is used only for calculating R-factors(gt) etc. and is 
 not relevant to the choice of reflections for refinement.  R-factors based 
 on F^2^ are statistically about twice as large as those based on F, and R- 
 factors based on ALL data will be even larger. 
;
_olex2_refinement_description
;
1. Fixed Uiso
 At 1.2 times of:
  All C(H) groups, All C(H,H) groups
 At 1.5 times of:
  All C(H,H,H) groups
2. Uiso/Uaniso restraints and constraints
C7 \\sim C2 \\sim C6 \\sim C9 \\sim C10 \\sim C8 \\sim C3 \\sim C4 \\sim C14
\\sim C1 \\sim C5 \\sim C11 \\sim C13 \\sim C12 \\sim C15: within 3.8A with
sigma of 0.01 and sigma for terminal atoms of 0.02
Uanis(O2) \\sim Ueq, Uanis(O3) \\sim Ueq, Uanis(O1) \\sim Ueq, Uanis(O4) \\sim
Ueq, Uanis(O6) \\sim Ueq, Uanis(O7) \\sim Ueq, Uanis(O5) \\sim Ueq, Uanis(O8)
\\sim Ueq, Uanis(O9) \\sim Ueq: with sigma of 0.01 and sigma for terminal atoms
of 0.02
3. Others
 Fixed Sof: C15(0.5) H15A(0.5) C0AA(0.5) H15B(0.5)
4.a Secondary CH2 refined with riding coordinates:
 C9(H9A,H9B)
4.b Aromatic/amide H refined with riding coordinates:
 C8(H8), C3(H3), C4(H4), C14(H14), C5(H5), C11(H11), C13(H13), C12(H12),
 C0AA(H15B)
4.c Idealised Me refined as rotating group:
 C1(H1A,H1B,H1C)
4.d :
 C15(H15A)
;
_atom_sites_solution_hydrogens     geom
_atom_sites_solution_primary       dual
_atom_sites_solution_secondary     difmap
loop_
  _atom_site_label
  _atom_site_type_symbol
  _atom_site_fract_x
  _atom_site_fract_y
  _atom_site_fract_z
  _atom_site_U_iso_or_equiv
  _atom_site_adp_type
  _atom_site_occupancy
  _atom_site_calc_flag
  _atom_site_disorder_assembly
  _atom_site_disorder_group
  _atom_site_refinement_flags_posn
  _atom_site_refinement_flags_adp
 Tb1 Tb 0.391463(16) 0.580965(18) 0.618408(16) 0.03106(7) Uani 1 d . . . .
 O2 O 0.3733(2) 0.4518(3) 0.4916(2) 0.0325(5) Uani 1 d . . . U
 O3 O 0.3041(3) 0.7485(3) 0.4326(3) 0.0509(7) Uani 1 d . . . U
 O1 O 0.4327(3) 0.3417(3) 0.3048(3) 0.0420(6) Uani 1 d . . . U
 O4 O 0.4897(3) 0.8255(3) 0.4538(3) 0.0443(6) Uani 1 d . . . U
 O6 O 0.4104(3) 0.3225(3) 0.7574(3) 0.0586(8) Uani 1 d . . . U
 O7 O 0.3189(3) 0.4492(3) 0.8716(3) 0.0525(7) Uani 1 d . . . U
 N3 N 0.3981(4) 0.8500(4) 0.3914(3) 0.0457(8) Uani 1 d . . . .
 N1 N 0.1404(3) 0.5055(3) 0.7016(3) 0.0379(7) Uani 1 d . . . .
 N2 N 0.2439(3) 0.7455(4) 0.7169(3) 0.0413(7) Uani 1 d . . . .
 N4 N 0.3517(4) 0.3272(4) 0.8720(3) 0.0475(8) Uani 1 d . . . .
 O5 O 0.4018(4) 0.9640(4) 0.2968(4) 0.0784(11) Uani 1 d . . . U
 O8 O 0.3254(4) 0.2209(4) 0.9774(3) 0.0790(11) Uani 1 d . . . U
 C7 C 0.2677(4) 0.3781(4) 0.4873(4) 0.0335(7) Uani 1 d . . . U
 C2 C 0.2954(4) 0.3134(4) 0.3926(4) 0.0383(8) Uani 1 d . . . U
 C6 C 0.1275(4) 0.3615(4) 0.5706(4) 0.0382(8) Uani 1 d . . . U
 C9 C 0.0547(4) 0.5566(5) 0.8060(4) 0.0495(10) Uani 1 d . . . U
 H9A H 0.0554 0.4881 0.8952 0.059 Uiso 1 calc . . R .
 H9B H -0.0419 0.5591 0.8039 0.059 Uiso 1 calc . . R .
 C10 C 0.1071(4) 0.7041(5) 0.7852(4) 0.0436(9) Uani 1 d . . . U
 C8 C 0.0732(4) 0.4280(4) 0.6677(4) 0.0424(9) Uani 1 d . . . U
 H8 H -0.0234 0.4120 0.7109 0.051 Uiso 1 calc . . R .
 C3 C 0.1953(4) 0.2281(5) 0.3868(4) 0.0468(9) Uani 1 d . . . U
 H3 H 0.2191 0.1836 0.3252 0.056 Uiso 1 calc . . R .
 C4 C 0.0592(4) 0.2088(5) 0.4729(5) 0.0502(10) Uani 1 d . . . U
 H4 H -0.0090 0.1500 0.4709 0.060 Uiso 1 calc . . R .
 C14 C 0.2914(5) 0.8776(5) 0.6993(4) 0.0500(10) Uani 1 d . . . U
 H14 H 0.3858 0.9084 0.6517 0.060 Uiso 1 calc . . R .
 C1 C 0.4526(5) 0.3295(5) 0.1764(4) 0.0523(11) Uani 1 d . . . U
 H1A H 0.5462 0.3675 0.1178 0.078 Uiso 1 calc . . GR .
 H1B H 0.3854 0.3834 0.1343 0.078 Uiso 1 calc . . GR .
 H1C H 0.4394 0.2295 0.1916 0.078 Uiso 1 calc . . GR .
 C5 C 0.0269(4) 0.2769(5) 0.5602(4) 0.0480(9) Uani 1 d . . . U
 H5 H -0.0656 0.2670 0.6154 0.058 Uiso 1 calc . . R .
 C11 C 0.0165(5) 0.7896(5) 0.8357(5) 0.0566(11) Uani 1 d . . . U
 H11 H -0.0780 0.7580 0.8814 0.068 Uiso 1 calc . . R .
 C13 C 0.2077(5) 0.9692(5) 0.7480(5) 0.0590(11) Uani 1 d . . . U
 H13 H 0.2445 1.0591 0.7345 0.071 Uiso 1 calc . . R .
 C12 C 0.0686(5) 0.9238(5) 0.8170(5) 0.0641(12) Uani 1 d . . . U
 H12 H 0.0093 0.9832 0.8512 0.077 Uiso 1 calc . . R .
 O9 O 0.7188(8) 0.3341(11) -0.1301(10) 0.243(5) Uani 1 d . . . U
 C15 C 0.6639(13) 0.1135(13) -0.0566(12) 0.072(3) Uani 0.50 d . . . U
 H15A H 0.6340 0.0184 -0.0355 0.086 Uiso 0.50 calc . . R .
 C0AA C 0.6982(11) 0.2225(14) -0.0808(9) 0.063(3) Uani 0.50 d . . . .
 H15B H 0.7335 0.2071 -0.0087 0.076 Uiso 0.50 calc . . R .

loop_
  _atom_site_aniso_label
  _atom_site_aniso_U_11
  _atom_site_aniso_U_22
  _atom_site_aniso_U_33
  _atom_site_aniso_U_23
  _atom_site_aniso_U_13
  _atom_site_aniso_U_12
 Tb1 0.02723(10) 0.03504(11) 0.03041(10) -0.01509(8) -0.00490(7) 0.00193(7)
 O2 0.0276(11) 0.0377(13) 0.0344(12) -0.0181(11) -0.0068(10) 0.0001(10)
 O3 0.0456(16) 0.0501(17) 0.0552(17) -0.0132(14) -0.0224(13) -0.0004(13)
 O1 0.0392(14) 0.0568(17) 0.0385(14) -0.0269(13) -0.0130(11) 0.0039(12)
 O4 0.0416(14) 0.0440(15) 0.0455(15) -0.0143(13) -0.0144(12) -0.0013(12)
 O6 0.072(2) 0.0520(18) 0.0401(16) -0.0156(14) -0.0054(14) 0.0185(15)
 O7 0.0637(18) 0.0521(18) 0.0413(16) -0.0214(14) -0.0118(13) 0.0074(15)
 N3 0.051(2) 0.0403(19) 0.0431(19) -0.0134(16) -0.0143(16) 0.0056(16)
 N1 0.0283(15) 0.0437(18) 0.0391(17) -0.0187(15) -0.0028(13) 0.0008(13)
 N2 0.0380(17) 0.0417(18) 0.0421(18) -0.0198(15) -0.0051(14) 0.0063(14)
 N4 0.0463(19) 0.049(2) 0.0388(19) -0.0116(17) -0.0087(15) 0.0051(16)
 O5 0.102(3) 0.0458(19) 0.075(2) 0.0025(18) -0.043(2) 0.0015(19)
 O8 0.098(3) 0.059(2) 0.0444(19) 0.0026(17) -0.0043(18) 0.013(2)
 C7 0.0320(16) 0.0368(17) 0.0342(16) -0.0145(14) -0.0133(13) 0.0059(14)
 C2 0.0341(17) 0.0440(19) 0.0406(18) -0.0179(16) -0.0155(14) 0.0056(15)
 C6 0.0295(16) 0.0417(18) 0.0423(18) -0.0140(15) -0.0126(14) 0.0011(14)
 C9 0.0364(18) 0.059(2) 0.047(2) -0.0255(18) 0.0029(16) 0.0026(17)
 C10 0.0410(19) 0.051(2) 0.0373(18) -0.0195(16) -0.0073(15) 0.0110(16)
 C8 0.0269(16) 0.048(2) 0.0445(19) -0.0154(16) -0.0026(14) -0.0010(15)
 C3 0.046(2) 0.051(2) 0.054(2) -0.0263(18) -0.0221(17) 0.0029(17)
 C4 0.0407(19) 0.052(2) 0.062(2) -0.0214(19) -0.0213(17) -0.0073(17)
 C14 0.053(2) 0.050(2) 0.048(2) -0.0250(18) -0.0095(17) 0.0061(18)
 C1 0.065(3) 0.059(3) 0.041(2) -0.027(2) -0.016(2) 0.002(2)
 C5 0.0330(18) 0.054(2) 0.052(2) -0.0163(18) -0.0117(16) -0.0011(16)
 C11 0.050(2) 0.063(2) 0.051(2) -0.026(2) -0.0046(18) 0.0159(19)
 C13 0.070(3) 0.048(2) 0.058(2) -0.025(2) -0.012(2) 0.014(2)
 C12 0.067(3) 0.059(2) 0.064(2) -0.032(2) -0.009(2) 0.022(2)
 O9 0.105(5) 0.248(9) 0.260(9) -0.062(8) 0.052(5) 0.031(6)
 C15 0.097(8) 0.046(6) 0.073(7) -0.021(6) -0.029(6) 0.004(6)
 C0AA 0.053(6) 0.070(8) 0.029(4) 0.005(5) 0.007(4) -0.011(5)

_geom_special_details
;
 All esds (except the esd in the dihedral angle between two l.s. planes) 
 are estimated using the full covariance matrix.  The cell esds are taken 
 into account individually in the estimation of esds in distances, angles 
 and torsion angles; correlations between esds in cell parameters are only 
 used when they are defined by crystal symmetry.  An approximate (isotropic) 
 treatment of cell esds is used for estimating esds involving l.s. planes. 
;
loop_
  _geom_bond_atom_site_label_1
  _geom_bond_atom_site_label_2
  _geom_bond_distance
  _geom_bond_site_symmetry_2
  _geom_bond_publ_flag
 Tb1 Tb1 3.7409(3) 2_666 ?
 Tb1 O2 2.308(2) . ?
 Tb1 O2 2.380(2) 2_666 ?
 Tb1 O3 2.480(3) . ?
 Tb1 O1 2.438(2) 2_666 ?
 Tb1 O4 2.454(3) . ?
 Tb1 O6 2.490(3) . ?
 Tb1 O7 2.501(3) . ?
 Tb1 N3 2.890(3) . ?
 Tb1 N1 2.439(3) . ?
 Tb1 N2 2.522(3) . ?
 Tb1 N4 2.918(3) . ?
 O2 Tb1 2.380(2) 2_666 ?
 O2 C7 1.336(4) . ?
 O3 N3 1.263(4) . ?
 O1 Tb1 2.438(2) 2_666 ?
 O1 C2 1.394(4) . ?
 O1 C1 1.442(5) . ?
 O4 N3 1.268(4) . ?
 O6 N4 1.260(4) . ?
 O7 N4 1.254(4) . ?
 N3 O5 1.215(4) . ?
 N1 C9 1.481(5) . ?
 N1 C8 1.274(5) . ?
 N2 C10 1.343(5) . ?
 N2 C14 1.350(5) . ?
 N4 O8 1.210(4) . ?
 C7 C2 1.401(5) . ?
 C7 C6 1.407(5) . ?
 C2 C3 1.374(5) . ?
 C6 C8 1.450(6) . ?
 C6 C5 1.400(5) . ?
 C9 C10 1.501(6) . ?
 C10 C11 1.372(6) . ?
 C3 C4 1.383(6) . ?
 C4 C5 1.357(6) . ?
 C14 C13 1.376(6) . ?
 C11 C12 1.382(7) . ?
 C13 C12 1.370(7) . ?
 O9 C0AA 1.038(13) . ?
 C15 C0AA 1.067(14) . ?

loop_
  _geom_angle_atom_site_label_1
  _geom_angle_atom_site_label_2
  _geom_angle_atom_site_label_3
  _geom_angle
  _geom_angle_site_symmetry_1
  _geom_angle_site_symmetry_3
  _geom_angle_publ_flag
 O2 Tb1 Tb1 37.74(6) . 2_666 ?
 O2 Tb1 Tb1 36.41(6) 2_666 2_666 ?
 O2 Tb1 O2 74.16(9) . 2_666 ?
 O2 Tb1 O3 105.00(9) 2_666 . ?
 O2 Tb1 O3 74.27(9) . . ?
 O2 Tb1 O1 139.65(8) . 2_666 ?
 O2 Tb1 O1 66.27(8) 2_666 2_666 ?
 O2 Tb1 O4 106.07(9) . . ?
 O2 Tb1 O4 75.99(9) 2_666 . ?
 O2 Tb1 O6 73.57(10) . . ?
 O2 Tb1 O6 78.55(9) 2_666 . ?
 O2 Tb1 O7 117.44(9) . . ?
 O2 Tb1 O7 113.41(9) 2_666 . ?
 O2 Tb1 N3 90.42(9) . . ?
 O2 Tb1 N3 90.80(9) 2_666 . ?
 O2 Tb1 N1 149.67(10) 2_666 . ?
 O2 Tb1 N1 77.56(9) . . ?
 O2 Tb1 N2 143.02(10) 2_666 . ?
 O2 Tb1 N2 137.29(9) . . ?
 O2 Tb1 N4 97.10(9) 2_666 . ?
 O2 Tb1 N4 95.19(10) . . ?
 O3 Tb1 Tb1 89.85(7) . 2_666 ?
 O3 Tb1 O6 145.19(11) . . ?
 O3 Tb1 O7 141.54(10) . . ?
 O3 Tb1 N3 25.78(9) . . ?
 O3 Tb1 N2 74.98(10) . . ?
 O3 Tb1 N4 151.49(10) . . ?
 O1 Tb1 Tb1 102.36(6) 2_666 2_666 ?
 O1 Tb1 O3 122.80(9) 2_666 . ?
 O1 Tb1 O4 72.27(9) 2_666 . ?
 O1 Tb1 O6 90.76(11) 2_666 . ?
 O1 Tb1 O7 73.72(9) 2_666 . ?
 O1 Tb1 N3 97.53(10) 2_666 . ?
 O1 Tb1 N1 138.44(10) 2_666 . ?
 O1 Tb1 N2 82.50(10) 2_666 . ?
 O1 Tb1 N4 82.47(10) 2_666 . ?
 O4 Tb1 Tb1 90.96(7) . 2_666 ?
 O4 Tb1 O3 51.59(9) . . ?
 O4 Tb1 O6 153.47(10) . . ?
 O4 Tb1 O7 136.46(10) . . ?
 O4 Tb1 N3 25.82(9) . . ?
 O4 Tb1 N2 75.97(10) . . ?
 O4 Tb1 N4 154.53(10) . . ?
 O6 Tb1 Tb1 72.49(7) . 2_666 ?
 O6 Tb1 O7 50.65(10) . . ?
 O6 Tb1 N3 162.63(10) . . ?
 O6 Tb1 N2 122.94(10) . . ?
 O6 Tb1 N4 25.40(10) . . ?
 O7 Tb1 Tb1 122.49(7) . 2_666 ?
 O7 Tb1 N3 146.55(10) . . ?
 O7 Tb1 N2 73.36(10) . . ?
 O7 Tb1 N4 25.29(9) . . ?
 N3 Tb1 Tb1 90.77(7) . 2_666 ?
 N3 Tb1 N4 171.31(10) . . ?
 N1 Tb1 Tb1 114.60(8) . 2_666 ?
 N1 Tb1 O3 77.20(10) . . ?
 N1 Tb1 O4 123.05(10) . . ?
 N1 Tb1 O6 83.19(11) . . ?
 N1 Tb1 O7 70.79(10) . . ?
 N1 Tb1 N3 100.20(10) . . ?
 N1 Tb1 N2 67.24(11) . . ?
 N1 Tb1 N4 74.64(10) . . ?
 N2 Tb1 Tb1 164.09(7) . 2_666 ?
 N2 Tb1 N3 73.50(10) . . ?
 N2 Tb1 N4 97.93(10) . . ?
 N4 Tb1 Tb1 97.73(7) . 2_666 ?
 Tb1 O2 Tb1 105.84(9) . 2_666 ?
 C7 O2 Tb1 118.6(2) . 2_666 ?
 C7 O2 Tb1 134.5(2) . . ?
 N3 O3 Tb1 95.6(2) . . ?
 C2 O1 Tb1 115.9(2) . 2_666 ?
 C2 O1 C1 116.3(3) . . ?
 C1 O1 Tb1 127.7(2) . 2_666 ?
 N3 O4 Tb1 96.7(2) . . ?
 N4 O6 Tb1 96.7(2) . . ?
 N4 O7 Tb1 96.3(2) . . ?
 O3 N3 Tb1 58.64(18) . . ?
 O3 N3 O4 116.1(3) . . ?
 O4 N3 Tb1 57.47(18) . . ?
 O5 N3 Tb1 179.1(3) . . ?
 O5 N3 O3 122.1(4) . . ?
 O5 N3 O4 121.8(4) . . ?
 C9 N1 Tb1 115.4(2) . . ?
 C8 N1 Tb1 128.8(3) . . ?
 C8 N1 C9 115.7(3) . . ?
 C10 N2 Tb1 118.7(3) . . ?
 C10 N2 C14 117.0(4) . . ?
 C14 N2 Tb1 124.1(3) . . ?
 O6 N4 Tb1 57.93(19) . . ?
 O7 N4 Tb1 58.42(19) . . ?
 O7 N4 O6 116.2(3) . . ?
 O8 N4 Tb1 175.3(3) . . ?
 O8 N4 O6 122.8(4) . . ?
 O8 N4 O7 120.9(4) . . ?
 O2 C7 C2 118.9(3) . . ?
 O2 C7 C6 124.7(3) . . ?
 C2 C7 C6 116.4(3) . . ?
 O1 C2 C7 114.8(3) . . ?
 C3 C2 O1 122.4(4) . . ?
 C3 C2 C7 122.8(4) . . ?
 C7 C6 C8 125.8(3) . . ?
 C5 C6 C7 119.4(4) . . ?
 C5 C6 C8 114.8(3) . . ?
 N1 C9 C10 112.9(3) . . ?
 N2 C10 C9 117.0(3) . . ?
 N2 C10 C11 123.0(4) . . ?
 C11 C10 C9 120.0(4) . . ?
 N1 C8 C6 128.5(3) . . ?
 C2 C3 C4 119.8(4) . . ?
 C5 C4 C3 118.8(4) . . ?
 N2 C14 C13 123.4(4) . . ?
 C4 C5 C6 122.5(4) . . ?
 C10 C11 C12 118.6(4) . . ?
 C12 C13 C14 118.1(5) . . ?
 C13 C12 C11 119.9(4) . . ?
 O9 C0AA C15 161.6(16) . . ?

_olex2_submission_special_instructions  'No special instructions were received'
_oxdiff_exptl_absorpt_empirical_details
;
Empirical correction (ABSPACK) includes:
- Absorption correction using spherical harmonics
- Frame scaling
;
_oxdiff_exptl_absorpt_empirical_full_max  1.618
_oxdiff_exptl_absorpt_empirical_full_min  0.723

#########################
data_183-dyaaaa
_audit_creation_date               2018-09-28
_audit_creation_method
;
Olex2 1.2
(compiled 2018.05.29 svn.r3508 for OlexSys, GUI svn.r5506)
;
_audit_contact_author_address      ?
_audit_contact_author_email        ?
_audit_contact_author_name         ''
_audit_contact_author_phone        ?
_publ_contact_author_id_orcid      ?
_publ_section_references
;
Dolomanov, O.V., Bourhis, L.J., Gildea, R.J, Howard, J.A.K. & Puschmann, H.
 (2009), J. Appl. Cryst. 42, 339-341.

Sheldrick, G.M. (2008). Acta Cryst. A64, 112-122.

Sheldrick, G.M. (2015). Acta Cryst. A71, 3-8.
;
_chemical_name_common              ?
_chemical_name_systematic
;
 ? 
;
_chemical_formula_moiety           'C28 H26 Dy2 N8 O16, 2(C H O)'
_chemical_formula_sum              'C30 H28 Dy2 N8 O18'
_chemical_formula_weight           1113.60
_chemical_melting_point            ?
loop_
  _atom_type_symbol
  _atom_type_description
  _atom_type_scat_dispersion_real
  _atom_type_scat_dispersion_imag
  _atom_type_scat_source
 'C' 'C' 0.0033 0.0016 'International Tables Vol C Tables 4.2.6.8 and 6.1.1.4'
 'H' 'H' 0.0000 0.0000 'International Tables Vol C Tables 4.2.6.8 and 6.1.1.4'
 'Dy' 'Dy' -0.1892 4.4098
 'International Tables Vol C Tables 4.2.6.8 and 6.1.1.4'
 'N' 'N' 0.0061 0.0033 'International Tables Vol C Tables 4.2.6.8 and 6.1.1.4'
 'O' 'O' 0.0106 0.0060 'International Tables Vol C Tables 4.2.6.8 and 6.1.1.4'

_space_group_crystal_system        'triclinic'
_space_group_IT_number             2
_space_group_name_H-M_alt          'P -1'
_space_group_name_Hall             '-P 1'
loop_
  _space_group_symop_id
  _space_group_symop_operation_xyz
 1 'x, y, z'
 2 '-x, -y, -z'

_cell_length_a                     9.9718(4)
_cell_length_b                     10.0164(3)
_cell_length_c                     11.1731(5)
_cell_angle_alpha                  67.350(4)
_cell_angle_beta                   72.714(4)
_cell_angle_gamma                  87.627(3)
_cell_volume                       980.02(7)
_cell_formula_units_Z              1
_cell_measurement_reflns_used      6571
_cell_measurement_temperature      293(2)
_cell_measurement_theta_max        28.5570
_cell_measurement_theta_min        3.8440
_exptl_absorpt_coefficient_mu      3.868
_exptl_absorpt_correction_T_max    1.00000
_exptl_absorpt_correction_T_min    0.68814
_exptl_absorpt_correction_type     multi-scan
_exptl_absorpt_process_details
;
CrysAlisPro 1.171.38.43 (Rigaku Oxford Diffraction, 2015)
Empirical absorption correction using spherical harmonics,
 implemented in SCALE3 ABSPACK scaling algorithm.
;
_exptl_crystal_colour              ?
_exptl_crystal_density_diffrn      1.887
_exptl_crystal_density_meas        ?
_exptl_crystal_density_method      'not measured'
_exptl_crystal_description         block
_exptl_crystal_F_000               540
_exptl_crystal_size_max            ?
_exptl_crystal_size_mid            ?
_exptl_crystal_size_min            ?
_exptl_special_details
;
 ? 
;
_diffrn_reflns_av_R_equivalents    0.0321
_diffrn_reflns_av_unetI/netI       0.0318
_diffrn_reflns_limit_h_max         11
_diffrn_reflns_limit_h_min         -12
_diffrn_reflns_limit_k_max         12
_diffrn_reflns_limit_k_min         -12
_diffrn_reflns_limit_l_max         13
_diffrn_reflns_limit_l_min         -13
_diffrn_reflns_number              12214
_diffrn_reflns_theta_full          25.50
_diffrn_reflns_theta_max           25.50
_diffrn_reflns_theta_min           3.41
_diffrn_ambient_temperature        293(2)
_diffrn_detector                   'CCD plate'
_diffrn_detector_area_resol_mean   15.9784
_diffrn_detector_type              Eos
_diffrn_measured_fraction_theta_full  0.998
_diffrn_measured_fraction_theta_max  0.998
_diffrn_measurement_details
;
List of Runs (angles in degrees, time in seconds):

  # Type    Start    End  Width  t~exp~   \w     \q     \k     \f   Frames
--------------------------------------------------------------------------
  1  \w    -19.00  28.00   1.00    2.50    --   17.61  91.00 147.00   47
  2  \w    -20.00  60.00   1.00    2.50    --   17.61 -99.00   0.00   80
  3  \w     34.00  94.00   1.00    2.50    --   17.61-178.00  60.00   60
  4  \w    -89.00   1.00   1.00    2.50    --  -19.96 -57.00  30.00   90
  5  \w    -89.00   1.00   1.00    2.50    --  -19.96 -57.00 -90.00   90
  6  \w    -41.00  49.00   1.00    2.50    --  -19.96  57.00 -90.00   90
  7  \w    -92.00   6.00   1.00    2.50    --  -19.96 -38.00 120.00   98
  8  \w    -41.00  29.00   1.00    2.50    --  -19.96  57.00  60.00   70
  9  \w    -97.00 -34.00   1.00    2.50    --  -19.96 178.00  30.00   63
;
_diffrn_measurement_device         'four-circle diffractometer'
_diffrn_measurement_device_type    'SuperNova, Single source at offset, Eos'
_diffrn_measurement_method         '\w scans'
_diffrn_orient_matrix_type        
 'CrysAlisPro convention (1999,Acta A55,543-557)'
_diffrn_orient_matrix_UB_11        -0.0704718000
_diffrn_orient_matrix_UB_12        -0.0050965000
_diffrn_orient_matrix_UB_13        -0.0007123000
_diffrn_orient_matrix_UB_21        -0.0248697000
_diffrn_orient_matrix_UB_22        0.0007264000
_diffrn_orient_matrix_UB_23        0.0661646000
_diffrn_orient_matrix_UB_31        0.0017687000
_diffrn_orient_matrix_UB_32        0.0768245000
_diffrn_orient_matrix_UB_33        -0.0289614000
_diffrn_radiation_monochromator    mirror
_diffrn_radiation_probe            x-ray
_diffrn_radiation_type             MoK\a
_diffrn_radiation_wavelength       0.71073
_diffrn_source                     'micro-focus sealed X-ray tube'
_diffrn_source_type                'SuperNova (Mo) X-ray Source'
_diffrn_standards_decay_%          ?
_diffrn_standards_interval_count   ?
_diffrn_standards_interval_time    ?
_diffrn_standards_number           ?
_reflns_number_gt                  3366
_reflns_number_total               3642
_reflns_odcompleteness_completeness  99.80
_reflns_odcompleteness_iscentric   1
_reflns_odcompleteness_theta       26.32
_reflns_threshold_expression       >2sigma(I)
_computing_cell_refinement         'CrysAlisPro 1.171.38.43 (Rigaku OD, 2015)'
_computing_data_collection         'CrysAlisPro 1.171.38.43 (Rigaku OD, 2015)'
_computing_data_reduction          'CrysAlisPro 1.171.38.43 (Rigaku OD, 2015)'
_computing_molecular_graphics      'Olex2 (Dolomanov et al., 2009)'
_computing_publication_material    'Olex2 (Dolomanov et al., 2009)'
_computing_structure_refinement    'XL (Sheldrick, 2008)'
_computing_structure_solution      'XT (Sheldrick, 2015)'
_refine_diff_density_max           0.727
_refine_diff_density_min           -0.725
_refine_diff_density_rms           0.084
_refine_ls_extinction_coef         ?
_refine_ls_extinction_method       none
_refine_ls_goodness_of_fit_ref     1.094
_refine_ls_hydrogen_treatment      constr
_refine_ls_matrix_type             full
_refine_ls_number_parameters       272
_refine_ls_number_reflns           3642
_refine_ls_number_restraints       0
_refine_ls_R_factor_all            0.0261
_refine_ls_R_factor_gt             0.0228
_refine_ls_restrained_S_all        1.094
_refine_ls_shift/su_max            0.001
_refine_ls_shift/su_mean           0.000
_refine_ls_structure_factor_coef   Fsqd
_refine_ls_weighting_details      
 'calc w=1/[\s^2^(Fo^2^)+(0.0240P)^2^+0.9568P] where P=(Fo^2^+2Fc^2^)/3'
_refine_ls_weighting_scheme        calc
_refine_ls_wR_factor_gt            0.0578
_refine_ls_wR_factor_ref           0.0603
_refine_special_details
;
 Refinement of F^2^ against ALL reflections.  The weighted R-factor wR and 
 goodness of fit S are based on F^2^, conventional R-factors R are based 
 on F, with F set to zero for negative F^2^. The threshold expression of 
 F^2^ > 2sigma(F^2^) is used only for calculating R-factors(gt) etc. and is 
 not relevant to the choice of reflections for refinement.  R-factors based 
 on F^2^ are statistically about twice as large as those based on F, and R- 
 factors based on ALL data will be even larger. 
;
_olex2_refinement_description
;
1. Fixed Uiso
 At 1.2 times of:
  All C(H) groups, All C(H,H) groups
 At 1.5 times of:
  All C(H,H,H) groups
2. Others
 Fixed Sof: C15(0.5) H15a(0.5) C0AA(0.5) H15b(0.5)
3.a Secondary CH2 refined with riding coordinates:
 C9(H9a,H9b)
3.b Aromatic/amide H refined with riding coordinates:
 C3(H3), C5(H5), C8(H8), C4(H4), C14(H14), C11(H11), C13(H13), C12(H12),
 C0AA(H15b)
3.c Idealised Me refined as rotating group:
 C1(H1a,H1b,H1c)
3.d :
 C15(H15a)
;
_atom_sites_solution_hydrogens     geom
_atom_sites_solution_primary       dual
_atom_sites_solution_secondary     difmap
loop_
  _atom_site_label
  _atom_site_type_symbol
  _atom_site_fract_x
  _atom_site_fract_y
  _atom_site_fract_z
  _atom_site_U_iso_or_equiv
  _atom_site_adp_type
  _atom_site_occupancy
  _atom_site_calc_flag
  _atom_site_disorder_assembly
  _atom_site_disorder_group
  _atom_site_refinement_flags_posn
 Dy1 Dy 0.608692(17) 0.419380(18) 0.381487(17) 0.03203(7) Uani 1 d . . .
 O2 O 0.6251(3) 0.5482(3) 0.5088(3) 0.0334(6) Uani 1 d . . .
 O3 O 0.6973(3) 0.2534(3) 0.5656(3) 0.0513(8) Uani 1 d . . .
 O1 O 0.5653(3) 0.6583(3) 0.6955(3) 0.0420(6) Uani 1 d . . .
 O4 O 0.5102(3) 0.1757(3) 0.5459(3) 0.0449(7) Uani 1 d . . .
 O7 O 0.5889(4) 0.6767(3) 0.2443(3) 0.0581(9) Uani 1 d . . .
 O6 O 0.6814(3) 0.5500(3) 0.1295(3) 0.0539(8) Uani 1 d . . .
 N3 N 0.6021(4) 0.1519(4) 0.6075(4) 0.0467(9) Uani 1 d . . .
 N1 N 0.8587(3) 0.4942(4) 0.2993(3) 0.0394(8) Uani 1 d . . .
 N2 N 0.7555(4) 0.2540(4) 0.2834(3) 0.0421(8) Uani 1 d . . .
 N4 N 0.6482(4) 0.6723(4) 0.1295(4) 0.0488(9) Uani 1 d . . .
 O5 O 0.5989(4) 0.0376(4) 0.7019(4) 0.0794(12) Uani 1 d . . .
 O8 O 0.6747(5) 0.7784(4) 0.0242(4) 0.0807(12) Uani 1 d . . .
 C2 C 0.7026(4) 0.6866(4) 0.6087(4) 0.0391(9) Uani 1 d . . .
 C7 C 0.7312(4) 0.6219(4) 0.5132(4) 0.0328(8) Uani 1 d . . .
 C6 C 0.8718(4) 0.6387(4) 0.4297(4) 0.0380(9) Uani 1 d . . .
 C9 C 0.9448(5) 0.4440(5) 0.1938(5) 0.0513(11) Uani 1 d . . .
 H9A H 1.0416 0.4417 0.1954 0.062 Uiso 1 calc . . R
 H9B H 0.9437 0.5126 0.1048 0.062 Uiso 1 calc . . R
 C10 C 0.8921(4) 0.2961(5) 0.2148(4) 0.0433(10) Uani 1 d . . .
 C3 C 0.8033(5) 0.7717(5) 0.6151(5) 0.0494(11) Uani 1 d . . .
 H3 H 0.7799 0.8154 0.6776 0.059 Uiso 1 calc . . R
 C5 C 0.9723(4) 0.7229(5) 0.4409(5) 0.0499(11) Uani 1 d . . .
 H5 H 1.0652 0.7323 0.3865 0.060 Uiso 1 calc . . R
 C1 C 0.5463(5) 0.6709(5) 0.8238(4) 0.0524(11) Uani 1 d . . .
 H1A H 0.5616 0.7710 0.8083 0.079 Uiso 1 calc . . GR
 H1B H 0.6125 0.6154 0.8662 0.079 Uiso 1 calc . . GR
 H1C H 0.4521 0.6346 0.8824 0.079 Uiso 1 calc . . GR
 C8 C 0.9255(4) 0.5718(5) 0.3329(4) 0.0440(10) Uani 1 d . . .
 H8 H 1.0221 0.5880 0.2895 0.053 Uiso 1 calc . . R
 C4 C 0.9391(5) 0.7914(5) 0.5284(5) 0.0553(12) Uani 1 d . . .
 H4 H 1.0070 0.8511 0.5299 0.066 Uiso 1 calc . . R
 C14 C 0.7074(5) 0.1219(5) 0.3013(5) 0.0524(11) Uani 1 d . . .
 H14 H 0.6130 0.0913 0.3492 0.063 Uiso 1 calc . . R
 C11 C 0.9828(5) 0.2098(6) 0.1642(5) 0.0590(13) Uani 1 d . . .
 H11 H 1.0774 0.2412 0.1183 0.071 Uiso 1 calc . . R
 C13 C 0.7904(6) 0.0300(5) 0.2527(5) 0.0620(13) Uani 1 d . . .
 H13 H 0.7531 -0.0602 0.2664 0.074 Uiso 1 calc . . R
 C12 C 0.9297(6) 0.0747(6) 0.1833(6) 0.0682(15) Uani 1 d . . .
 H12 H 0.9885 0.0148 0.1490 0.082 Uiso 1 calc . . R
 O9 O 0.2806(8) 0.6652(11) 1.1323(10) 0.253(6) Uani 1 d . . .
 C15 C 0.3369(15) 0.8862(13) 1.0577(13) 0.076(3) Uani 0.50 d . . .
 H15A H 0.3675 0.9811 1.0375 0.091 Uiso 0.50 calc . . R
 C0AA C 0.3024(12) 0.7793(14) 1.0805(10) 0.063(3) Uani 0.50 d . . .
 H15B H 0.2687 0.7944 1.0075 0.076 Uiso 0.50 calc . . R

loop_
  _atom_site_aniso_label
  _atom_site_aniso_U_11
  _atom_site_aniso_U_22
  _atom_site_aniso_U_33
  _atom_site_aniso_U_23
  _atom_site_aniso_U_13
  _atom_site_aniso_U_12
 Dy1 0.02799(11) 0.03655(11) 0.03141(11) -0.01628(8) -0.00471(8) 0.00186(7)
 O2 0.0271(13) 0.0410(14) 0.0354(14) -0.0209(12) -0.0058(11) 0.0001(11)
 O3 0.0444(17) 0.0518(18) 0.0572(19) -0.0143(15) -0.0234(15) -0.0024(14)
 O1 0.0403(15) 0.0570(17) 0.0378(15) -0.0272(13) -0.0130(13) 0.0034(13)
 O4 0.0434(16) 0.0435(16) 0.0469(17) -0.0165(13) -0.0136(14) -0.0018(13)
 O7 0.072(2) 0.0525(18) 0.0403(17) -0.0181(14) -0.0054(16) 0.0183(16)
 O6 0.067(2) 0.0516(18) 0.0423(17) -0.0216(14) -0.0111(16) 0.0062(16)
 N3 0.051(2) 0.043(2) 0.045(2) -0.0167(17) -0.0139(18) 0.0057(17)
 N1 0.0282(17) 0.0455(19) 0.0404(19) -0.0187(15) -0.0020(15) 0.0013(15)
 N2 0.0391(19) 0.0447(19) 0.0406(19) -0.0185(16) -0.0070(16) 0.0046(15)
 N4 0.045(2) 0.054(2) 0.037(2) -0.0098(18) -0.0091(17) 0.0068(18)
 O5 0.104(3) 0.0451(19) 0.076(3) 0.0034(18) -0.043(2) 0.002(2)
 O8 0.102(3) 0.062(2) 0.045(2) -0.0005(17) -0.004(2) 0.015(2)
 C2 0.036(2) 0.043(2) 0.044(2) -0.0199(18) -0.0169(19) 0.0057(17)
 C7 0.0310(19) 0.0327(19) 0.033(2) -0.0099(16) -0.0120(16) 0.0015(16)
 C6 0.031(2) 0.040(2) 0.039(2) -0.0118(17) -0.0096(17) -0.0009(16)
 C9 0.038(2) 0.065(3) 0.046(3) -0.029(2) 0.005(2) 0.000(2)
 C10 0.041(2) 0.051(2) 0.036(2) -0.0186(19) -0.0078(19) 0.0089(19)
 C3 0.051(3) 0.054(3) 0.059(3) -0.032(2) -0.026(2) 0.003(2)
 C5 0.032(2) 0.055(3) 0.060(3) -0.019(2) -0.015(2) -0.0034(19)
 C1 0.064(3) 0.063(3) 0.040(2) -0.029(2) -0.018(2) 0.002(2)
 C8 0.029(2) 0.051(2) 0.046(2) -0.017(2) -0.0031(18) -0.0022(18)
 C4 0.047(3) 0.059(3) 0.069(3) -0.028(2) -0.025(2) -0.006(2)
 C14 0.055(3) 0.051(3) 0.051(3) -0.025(2) -0.008(2) 0.001(2)
 C11 0.053(3) 0.071(3) 0.053(3) -0.031(2) -0.007(2) 0.016(2)
 C13 0.075(4) 0.049(3) 0.061(3) -0.027(2) -0.013(3) 0.014(3)
 C12 0.074(4) 0.063(3) 0.074(4) -0.041(3) -0.015(3) 0.030(3)
 O9 0.104(5) 0.245(10) 0.276(11) -0.052(9) 0.063(6) 0.018(6)
 C15 0.106(10) 0.052(6) 0.087(9) -0.033(6) -0.047(8) 0.013(7)
 C0AA 0.057(6) 0.078(8) 0.025(5) -0.004(5) 0.011(4) -0.014(6)

_geom_special_details
;
 All esds (except the esd in the dihedral angle between two l.s. planes) 
 are estimated using the full covariance matrix.  The cell esds are taken 
 into account individually in the estimation of esds in distances, angles 
 and torsion angles; correlations between esds in cell parameters are only 
 used when they are defined by crystal symmetry.  An approximate (isotropic) 
 treatment of cell esds is used for estimating esds involving l.s. planes. 
;
loop_
  _geom_bond_atom_site_label_1
  _geom_bond_atom_site_label_2
  _geom_bond_distance
  _geom_bond_site_symmetry_2
  _geom_bond_publ_flag
 Dy1 Dy1 3.7301(4) 2_666 ?
 Dy1 O2 2.364(2) 2_666 ?
 Dy1 O2 2.298(2) . ?
 Dy1 O3 2.470(3) . ?
 Dy1 O1 2.423(3) 2_666 ?
 Dy1 O4 2.443(3) . ?
 Dy1 O7 2.475(3) . ?
 Dy1 O6 2.488(3) . ?
 Dy1 N3 2.875(4) . ?
 Dy1 N1 2.426(3) . ?
 Dy1 N2 2.516(3) . ?
 Dy1 N4 2.903(3) . ?
 O2 Dy1 2.364(2) 2_666 ?
 O2 C7 1.339(4) . ?
 O3 N3 1.266(5) . ?
 O1 Dy1 2.423(3) 2_666 ?
 O1 C2 1.388(5) . ?
 O1 C1 1.443(5) . ?
 O4 N3 1.265(5) . ?
 O7 N4 1.259(5) . ?
 O6 N4 1.256(4) . ?
 N3 O5 1.216(5) . ?
 N1 C9 1.483(5) . ?
 N1 C8 1.267(5) . ?
 N2 C10 1.341(5) . ?
 N2 C14 1.347(5) . ?
 N4 O8 1.208(5) . ?
 C2 C7 1.406(5) . ?
 C2 C3 1.379(6) . ?
 C7 C6 1.409(5) . ?
 C6 C5 1.399(6) . ?
 C6 C8 1.446(6) . ?
 C9 C10 1.500(6) . ?
 C10 C11 1.376(6) . ?
 C3 C4 1.380(6) . ?
 C5 C4 1.357(7) . ?
 C14 C13 1.372(6) . ?
 C11 C12 1.388(7) . ?
 C13 C12 1.369(7) . ?
 O9 C0AA 1.060(13) . ?
 C15 C0AA 1.048(14) . ?

loop_
  _geom_angle_atom_site_label_1
  _geom_angle_atom_site_label_2
  _geom_angle_atom_site_label_3
  _geom_angle
  _geom_angle_site_symmetry_1
  _geom_angle_site_symmetry_3
  _geom_angle_publ_flag
 O2 Dy1 Dy1 37.47(6) . 2_666 ?
 O2 Dy1 Dy1 36.27(6) 2_666 2_666 ?
 O2 Dy1 O2 73.74(10) . 2_666 ?
 O2 Dy1 O3 105.25(10) 2_666 . ?
 O2 Dy1 O3 74.21(10) . . ?
 O2 Dy1 O1 139.55(9) . 2_666 ?
 O2 Dy1 O1 66.58(9) 2_666 2_666 ?
 O2 Dy1 O4 105.67(9) . . ?
 O2 Dy1 O4 75.80(9) 2_666 . ?
 O2 Dy1 O7 73.55(10) . . ?
 O2 Dy1 O7 78.35(10) 2_666 . ?
 O2 Dy1 O6 117.76(9) . . ?
 O2 Dy1 O6 113.58(10) 2_666 . ?
 O2 Dy1 N3 90.71(10) 2_666 . ?
 O2 Dy1 N3 90.12(10) . . ?
 O2 Dy1 N1 149.67(10) 2_666 . ?
 O2 Dy1 N1 77.89(10) . . ?
 O2 Dy1 N2 137.67(10) . . ?
 O2 Dy1 N2 142.86(10) 2_666 . ?
 O2 Dy1 N4 97.10(9) 2_666 . ?
 O2 Dy1 N4 95.28(10) . . ?
 O3 Dy1 Dy1 89.94(8) . 2_666 ?
 O3 Dy1 O7 144.96(11) . . ?
 O3 Dy1 O6 141.13(11) . . ?
 O3 Dy1 N3 26.01(10) . . ?
 O3 Dy1 N2 74.80(11) . . ?
 O3 Dy1 N4 151.12(10) . . ?
 O1 Dy1 Dy1 102.53(6) 2_666 2_666 ?
 O1 Dy1 O3 123.11(10) 2_666 . ?
 O1 Dy1 O4 72.37(10) 2_666 . ?
 O1 Dy1 O7 90.74(11) 2_666 . ?
 O1 Dy1 O6 73.56(10) 2_666 . ?
 O1 Dy1 N3 97.70(10) 2_666 . ?
 O1 Dy1 N1 138.31(10) 2_666 . ?
 O1 Dy1 N2 82.15(10) 2_666 . ?
 O1 Dy1 N4 82.42(10) 2_666 . ?
 O4 Dy1 Dy1 90.63(7) . 2_666 ?
 O4 Dy1 O3 51.94(10) . . ?
 O4 Dy1 O7 153.14(11) . . ?
 O4 Dy1 O6 136.53(10) . . ?
 O4 Dy1 N3 25.93(10) . . ?
 O4 Dy1 N2 75.96(10) . . ?
 O4 Dy1 N4 154.63(11) . . ?
 O7 Dy1 Dy1 72.39(7) . 2_666 ?
 O7 Dy1 O6 50.96(10) . . ?
 O7 Dy1 N3 162.29(10) . . ?
 O7 Dy1 N2 123.32(10) . . ?
 O7 Dy1 N4 25.52(10) . . ?
 O6 Dy1 Dy1 122.72(7) . 2_666 ?
 O6 Dy1 N3 146.58(10) . . ?
 O6 Dy1 N2 73.37(10) . . ?
 O6 Dy1 N4 25.48(10) . . ?
 N3 Dy1 Dy1 90.53(7) . 2_666 ?
 N3 Dy1 N4 171.49(10) . . ?
 N1 Dy1 Dy1 114.69(8) . 2_666 ?
 N1 Dy1 O3 76.62(11) . . ?
 N1 Dy1 O4 122.96(10) . . ?
 N1 Dy1 O7 83.57(11) . . ?
 N1 Dy1 O6 70.93(11) . . ?
 N1 Dy1 N3 99.96(11) . . ?
 N1 Dy1 N2 67.39(11) . . ?
 N1 Dy1 N4 74.86(11) . . ?
 N2 Dy1 Dy1 163.88(8) . 2_666 ?
 N2 Dy1 N3 73.49(10) . . ?
 N2 Dy1 N4 98.14(11) . . ?
 N4 Dy1 Dy1 97.76(8) . 2_666 ?
 Dy1 O2 Dy1 106.26(10) . 2_666 ?
 C7 O2 Dy1 134.0(2) . . ?
 C7 O2 Dy1 118.7(2) . 2_666 ?
 N3 O3 Dy1 95.1(2) . . ?
 C2 O1 Dy1 116.1(2) . 2_666 ?
 C2 O1 C1 115.5(3) . . ?
 C1 O1 Dy1 128.3(3) . 2_666 ?
 N3 O4 Dy1 96.4(2) . . ?
 N4 O7 Dy1 96.6(2) . . ?
 N4 O6 Dy1 96.0(2) . . ?
 O3 N3 Dy1 58.84(19) . . ?
 O4 N3 Dy1 57.64(19) . . ?
 O4 N3 O3 116.5(3) . . ?
 O5 N3 Dy1 178.9(3) . . ?
 O5 N3 O3 121.9(4) . . ?
 O5 N3 O4 121.6(4) . . ?
 C9 N1 Dy1 115.5(3) . . ?
 C8 N1 Dy1 128.8(3) . . ?
 C8 N1 C9 115.6(3) . . ?
 C10 N2 Dy1 118.4(3) . . ?
 C10 N2 C14 117.5(4) . . ?
 C14 N2 Dy1 124.1(3) . . ?
 O7 N4 Dy1 57.87(19) . . ?
 O6 N4 Dy1 58.47(19) . . ?
 O6 N4 O7 116.2(3) . . ?
 O8 N4 Dy1 175.3(3) . . ?
 O8 N4 O7 123.1(4) . . ?
 O8 N4 O6 120.7(4) . . ?
 O1 C2 C7 114.8(3) . . ?
 C3 C2 O1 122.8(4) . . ?
 C3 C2 C7 122.4(4) . . ?
 O2 C7 C2 118.4(3) . . ?
 O2 C7 C6 124.9(4) . . ?
 C2 C7 C6 116.7(4) . . ?
 C7 C6 C8 125.5(4) . . ?
 C5 C6 C7 119.4(4) . . ?
 C5 C6 C8 115.1(4) . . ?
 N1 C9 C10 112.4(3) . . ?
 N2 C10 C9 117.3(4) . . ?
 N2 C10 C11 122.7(4) . . ?
 C11 C10 C9 120.0(4) . . ?
 C2 C3 C4 119.7(4) . . ?
 C4 C5 C6 122.3(4) . . ?
 N1 C8 C6 128.8(4) . . ?
 C5 C4 C3 119.3(4) . . ?
 N2 C14 C13 123.4(5) . . ?
 C10 C11 C12 118.4(5) . . ?
 C12 C13 C14 118.2(5) . . ?
 C13 C12 C11 119.8(4) . . ?
 C15 C0AA O9 160.2(17) . . ?

_olex2_submission_special_instructions  'No special instructions were received'
_oxdiff_exptl_absorpt_empirical_details
;
Empirical correction (ABSPACK) includes:
- Absorption correction using spherical harmonics
- Frame scaling
;
_oxdiff_exptl_absorpt_empirical_full_max  1.629
_oxdiff_exptl_absorpt_empirical_full_min  0.795


#################
data_183-hoaaaa
_audit_creation_date               2018-11-11
_audit_creation_method
;
Olex2 1.2
(compiled 2018.05.29 svn.r3508 for OlexSys, GUI svn.r5506)
;
_audit_contact_author_address      ?
_audit_contact_author_email        ?
_audit_contact_author_name         ''
_audit_contact_author_phone        ?
_publ_contact_author_id_orcid      ?
_publ_section_references
;
Dolomanov, O.V., Bourhis, L.J., Gildea, R.J, Howard, J.A.K. & Puschmann, H.
 (2009), J. Appl. Cryst. 42, 339-341.

Sheldrick, G.M. (2008). Acta Cryst. A64, 112-122.
;
_chemical_name_common              ?
_chemical_name_systematic
;
 ? 
;
_chemical_formula_moiety           'C28 H26 Ho2 N8 O16, 2(C H O)'
_chemical_formula_sum              'C30 H28 Ho2 N8 O18'
_chemical_formula_weight           1118.46
_chemical_melting_point            ?
loop_
  _atom_type_symbol
  _atom_type_description
  _atom_type_scat_dispersion_real
  _atom_type_scat_dispersion_imag
  _atom_type_scat_source
 'C' 'C' 0.0030 0.0020 'International Tables Vol C Tables 4.2.6.8 and 6.1.1.4'
 'H' 'H' 0.0000 0.0000 'International Tables Vol C Tables 4.2.6.8 and 6.1.1.4'
 'Ho' 'Ho' -0.2180 4.6780
 'International Tables Vol C Tables 4.2.6.8 and 6.1.1.4'
 'N' 'N' 0.0060 0.0030 'International Tables Vol C Tables 4.2.6.8 and 6.1.1.4'
 'O' 'O' 0.0110 0.0060 'International Tables Vol C Tables 4.2.6.8 and 6.1.1.4'

_space_group_crystal_system        'triclinic'
_space_group_IT_number             2
_space_group_name_H-M_alt          'P -1'
_space_group_name_Hall             '-P 1'
loop_
  _space_group_symop_id
  _space_group_symop_operation_xyz
 1 'x, y, z'
 2 '-x, -y, -z'

_cell_length_a                     9.9472(4)
_cell_length_b                     9.9963(3)
_cell_length_c                     11.1721(5)
_cell_angle_alpha                  67.388(4)
_cell_angle_beta                   72.530(3)
_cell_angle_gamma                  87.401(3)
_cell_volume                       975.10(7)
_cell_formula_units_Z              1
_cell_measurement_reflns_used      8232
_cell_measurement_temperature      293(2)
_cell_measurement_theta_max        28.6610
_cell_measurement_theta_min        3.8290
_exptl_absorpt_coefficient_mu      4.113
_exptl_absorpt_correction_T_max    1.00000
_exptl_absorpt_correction_T_min    0.36037
_exptl_absorpt_correction_type     multi-scan
_exptl_absorpt_process_details
;
CrysAlisPro 1.171.38.43 (Rigaku Oxford Diffraction, 2015)
Empirical absorption correction using spherical harmonics,
 implemented in SCALE3 ABSPACK scaling algorithm.
;
_exptl_crystal_colour              ?
_exptl_crystal_density_diffrn      1.905
_exptl_crystal_density_meas        ?
_exptl_crystal_density_method      'not measured'
_exptl_crystal_description         block
_exptl_crystal_F_000               542
_exptl_crystal_size_max            ?
_exptl_crystal_size_mid            ?
_exptl_crystal_size_min            ?
_exptl_special_details
;
 ? 
;
_diffrn_reflns_av_R_equivalents    0.0372
_diffrn_reflns_av_unetI/netI       0.0316
_diffrn_reflns_limit_h_max         12
_diffrn_reflns_limit_h_min         -12
_diffrn_reflns_limit_k_max         12
_diffrn_reflns_limit_k_min         -12
_diffrn_reflns_limit_l_max         13
_diffrn_reflns_limit_l_min         -13
_diffrn_reflns_number              13154
_diffrn_reflns_theta_full          25.49
_diffrn_reflns_theta_max           25.49
_diffrn_reflns_theta_min           3.42
_diffrn_ambient_temperature        293(2)
_diffrn_detector                   'CCD plate'
_diffrn_detector_area_resol_mean   15.9784
_diffrn_detector_type              Eos
_diffrn_measured_fraction_theta_full  0.998
_diffrn_measured_fraction_theta_max  0.998
_diffrn_measurement_details
;
List of Runs (angles in degrees, time in seconds):

  # Type    Start    End  Width  t~exp~   \w     \q     \k     \f   Frames
--------------------------------------------------------------------------
  1  \w     -4.00  87.00   1.00    2.50    --   17.77  57.00  90.00   91
  2  \w    -12.00  88.00   1.00    2.50    --   17.77  77.00-150.00  100
  3  \w    -20.00  60.00   1.00    2.50    --   17.77 -99.00 -30.00   80
  4  \w    -12.00  88.00   1.00    2.50    --   17.77  77.00-180.00  100
  5  \w    -26.00  91.00   1.00    2.50    --   17.77  19.00  30.00  117
  6  \w     34.00  94.00   1.00    2.50    --   17.77-178.00-180.00   60
  7  \w    -96.00 -35.00   1.00    2.50    --  -19.96-178.00 -60.00   61
  8  \w    -96.00 -35.00   1.00    2.50    --  -19.96-178.00 150.00   61
  9  \w    -90.00 -65.00   1.00    2.50    --  -19.96 -77.00 -90.00   25
 10  \w    -97.00 -34.00   1.00    2.50    --  -19.96 178.00  90.00   63
;
_diffrn_measurement_device         'four-circle diffractometer'
_diffrn_measurement_device_type    'SuperNova, Single source at offset, Eos'
_diffrn_measurement_method         '\w scans'
_diffrn_orient_matrix_type        
 'CrysAlisPro convention (1999,Acta A55,543-557)'
_diffrn_orient_matrix_UB_11        0.0407669000
_diffrn_orient_matrix_UB_12        0.0650527000
_diffrn_orient_matrix_UB_13        -0.0177488000
_diffrn_orient_matrix_UB_21        0.0623770000
_diffrn_orient_matrix_UB_22        -0.0375065000
_diffrn_orient_matrix_UB_23        -0.0055990000
_diffrn_orient_matrix_UB_31        0.0084333000
_diffrn_orient_matrix_UB_32        0.0175309000
_diffrn_orient_matrix_UB_33        -0.0698186000
_diffrn_radiation_monochromator    mirror
_diffrn_radiation_probe            x-ray
_diffrn_radiation_type             MoK\a
_diffrn_radiation_wavelength       0.71073
_diffrn_source                     'micro-focus sealed X-ray tube'
_diffrn_source_type                'SuperNova (Mo) X-ray Source'
_diffrn_standards_decay_%          ?
_diffrn_standards_interval_count   ?
_diffrn_standards_interval_time    ?
_diffrn_standards_number           ?
_reflns_number_gt                  3393
_reflns_number_total               3623
_reflns_odcompleteness_completeness  99.80
_reflns_odcompleteness_iscentric   1
_reflns_odcompleteness_theta       26.32
_reflns_threshold_expression       >2sigma(I)
_computing_cell_refinement         'CrysAlisPro 1.171.38.43 (Rigaku OD, 2015)'
_computing_data_collection         'CrysAlisPro 1.171.38.43 (Rigaku OD, 2015)'
_computing_data_reduction          'CrysAlisPro 1.171.38.43 (Rigaku OD, 2015)'
_computing_molecular_graphics      'Olex2 (Dolomanov et al., 2009)'
_computing_publication_material    'Olex2 (Dolomanov et al., 2009)'
_computing_structure_refinement    'XL (Sheldrick, 2008)'
_computing_structure_solution      'XS (Sheldrick, 2008)'
_refine_diff_density_max           0.832
_refine_diff_density_min           -1.016
_refine_diff_density_rms           0.088
_refine_ls_extinction_coef         ?
_refine_ls_extinction_method       none
_refine_ls_goodness_of_fit_ref     1.075
_refine_ls_hydrogen_treatment      constr
_refine_ls_matrix_type             full
_refine_ls_number_parameters       272
_refine_ls_number_reflns           3623
_refine_ls_number_restraints       0
_refine_ls_R_factor_all            0.0255
_refine_ls_R_factor_gt             0.0230
_refine_ls_restrained_S_all        1.075
_refine_ls_shift/su_max            0.000
_refine_ls_shift/su_mean           0.000
_refine_ls_structure_factor_coef   Fsqd
_refine_ls_weighting_details      
 'calc w=1/[\s^2^(Fo^2^)+(0.0260P)^2^+1.0844P] where P=(Fo^2^+2Fc^2^)/3'
_refine_ls_weighting_scheme        calc
_refine_ls_wR_factor_gt            0.0581
_refine_ls_wR_factor_ref           0.0603
_refine_special_details
;
 Refinement of F^2^ against ALL reflections.  The weighted R-factor wR and 
 goodness of fit S are based on F^2^, conventional R-factors R are based 
 on F, with F set to zero for negative F^2^. The threshold expression of 
 F^2^ > 2sigma(F^2^) is used only for calculating R-factors(gt) etc. and is 
 not relevant to the choice of reflections for refinement.  R-factors based 
 on F^2^ are statistically about twice as large as those based on F, and R- 
 factors based on ALL data will be even larger. 
;
_olex2_refinement_description
;
1. Fixed Uiso
 At 1.2 times of:
  All C(H) groups, All C(H,H) groups
 At 1.5 times of:
  All C(H,H,H) groups
2. Others
 Fixed Sof: C15(0.5) H15A(0.5) C0AA(0.5) H15B(0.5)
3.a Secondary CH2 refined with riding coordinates:
 C9(H9A,H9B)
3.b Aromatic/amide H refined with riding coordinates:
 C13(H13), C14(H14), C8(H8), C5(H5), C4(H4), C12(H12), C3(H3), C11(H11),
 C0AA(H15B)
3.c Idealised Me refined as rotating group:
 C1(H1A,H1B,H1C)
3.d :
 C15(H15A)
;
_atom_sites_solution_hydrogens     geom
_atom_sites_solution_primary       direct
_atom_sites_solution_secondary     difmap
loop_
  _atom_site_label
  _atom_site_type_symbol
  _atom_site_fract_x
  _atom_site_fract_y
  _atom_site_fract_z
  _atom_site_U_iso_or_equiv
  _atom_site_adp_type
  _atom_site_occupancy
  _atom_site_calc_flag
  _atom_site_disorder_assembly
  _atom_site_disorder_group
  _atom_site_refinement_flags_posn
 Ho1 Ho 0.390557(16) 0.080359(17) 0.618563(16) 0.03068(7) Uani 1 d . . .
 O2 O 0.3759(2) -0.0484(3) 0.4912(3) 0.0324(6) Uani 1 d . . .
 O1 O 0.4371(3) -0.1579(3) 0.3037(3) 0.0415(6) Uani 1 d . . .
 O4 O 0.4890(3) 0.3230(3) 0.4551(3) 0.0437(7) Uani 1 d . . .
 O3 O 0.3026(3) 0.2457(3) 0.4350(3) 0.0497(7) Uani 1 d . . .
 O7 O 0.3178(3) -0.0489(3) 0.8697(3) 0.0523(8) Uani 1 d . . .
 O8 O 0.3268(5) -0.2774(4) 0.9758(4) 0.0788(12) Uani 1 d . . .
 O6 O 0.4113(4) -0.1749(3) 0.7548(3) 0.0569(8) Uani 1 d . . .
 O5 O 0.4004(5) 0.4612(4) 0.2991(4) 0.0771(12) Uani 1 d . . .
 N3 N 0.3972(4) 0.3470(4) 0.3930(4) 0.0454(8) Uani 1 d . . .
 N4 N 0.3519(4) -0.1714(4) 0.8701(4) 0.0468(9) Uani 1 d . . .
 N2 N 0.2452(3) 0.2462(4) 0.7162(3) 0.0400(8) Uani 1 d . . .
 N1 N 0.1415(3) 0.0058(4) 0.7009(3) 0.0373(7) Uani 1 d . . .
 C10 C 0.1084(4) 0.2054(5) 0.7851(4) 0.0427(9) Uani 1 d . . .
 C13 C 0.2106(6) 0.4707(5) 0.7475(5) 0.0604(13) Uani 1 d . . .
 H13 H 0.2477 0.5608 0.7345 0.072 Uiso 1 calc . . R
 C2 C 0.2990(4) -0.1867(4) 0.3910(4) 0.0366(9) Uani 1 d . . .
 C14 C 0.2942(5) 0.3791(5) 0.6978(5) 0.0487(10) Uani 1 d . . .
 H14 H 0.3888 0.4097 0.6493 0.058 Uiso 1 calc . . R
 C7 C 0.2701(4) -0.1222(4) 0.4866(4) 0.0326(8) Uani 1 d . . .
 C8 C 0.0742(4) -0.0710(5) 0.6668(4) 0.0418(9) Uani 1 d . . .
 H8 H -0.0229 -0.0861 0.7096 0.050 Uiso 1 calc . . R
 C6 C 0.1295(4) -0.1384(4) 0.5694(4) 0.0374(9) Uani 1 d . . .
 C5 C 0.0285(4) -0.2238(5) 0.5588(5) 0.0480(10) Uani 1 d . . .
 H5 H -0.0645 -0.2340 0.6140 0.058 Uiso 1 calc . . R
 C1 C 0.4575(5) -0.1711(5) 0.1749(4) 0.0511(11) Uani 1 d . . .
 H1A H 0.5519 -0.1345 0.1165 0.077 Uiso 1 calc . . GR
 H1B H 0.3910 -0.1160 0.1323 0.077 Uiso 1 calc . . GR
 H1C H 0.4430 -0.2714 0.1904 0.077 Uiso 1 calc . . GR
 C4 C 0.0623(5) -0.2917(5) 0.4711(5) 0.0530(12) Uani 1 d . . .
 H4 H -0.0058 -0.3508 0.4690 0.064 Uiso 1 calc . . R
 C9 C 0.0551(5) 0.0567(5) 0.8054(5) 0.0505(11) Uani 1 d . . .
 H9A H 0.0551 -0.0122 0.8946 0.061 Uiso 1 calc . . R
 H9B H -0.0417 0.0599 0.8030 0.061 Uiso 1 calc . . R
 C12 C 0.0710(6) 0.4259(6) 0.8169(6) 0.0648(14) Uani 1 d . . .
 H12 H 0.0119 0.4862 0.8511 0.078 Uiso 1 calc . . R
 C3 C 0.1992(5) -0.2724(5) 0.3843(5) 0.0485(11) Uani 1 d . . .
 H3 H 0.2235 -0.3169 0.3222 0.058 Uiso 1 calc . . R
 C11 C 0.0175(5) 0.2916(6) 0.8364(5) 0.0576(12) Uani 1 d . . .
 H11 H -0.0773 0.2603 0.8830 0.069 Uiso 1 calc . . R
 C15 C 0.3349(15) 0.3885(14) 0.0577(13) 0.077(3) Uani 0.50 d . . .
 H15A H 0.3642 0.4844 0.0355 0.092 Uiso 0.50 calc . . R
 O9 O 0.2821(8) 0.1664(12) 0.1354(10) 0.244(5) Uani 1 d . . .
 C0AA C 0.3014(12) 0.2788(15) 0.0831(11) 0.063(3) Uani 0.50 d . . .
 H15B H 0.2661 0.2914 0.0116 0.076 Uiso 0.50 calc . . R

loop_
  _atom_site_aniso_label
  _atom_site_aniso_U_11
  _atom_site_aniso_U_22
  _atom_site_aniso_U_33
  _atom_site_aniso_U_23
  _atom_site_aniso_U_13
  _atom_site_aniso_U_12
 Ho1 0.02670(10) 0.03606(12) 0.02866(11) -0.01551(8) -0.00369(7) 0.00201(7)
 O2 0.0250(12) 0.0416(15) 0.0318(14) -0.0193(12) -0.0037(10) 0.0002(10)
 O1 0.0392(15) 0.0580(18) 0.0354(16) -0.0277(14) -0.0103(12) 0.0053(13)
 O4 0.0424(16) 0.0437(16) 0.0423(17) -0.0140(14) -0.0124(13) -0.0010(13)
 O3 0.0446(17) 0.0523(18) 0.0509(19) -0.0148(15) -0.0190(14) -0.0005(14)
 O7 0.064(2) 0.0504(19) 0.0398(18) -0.0201(15) -0.0094(15) 0.0058(15)
 O8 0.101(3) 0.061(2) 0.041(2) -0.0002(18) -0.004(2) 0.016(2)
 O6 0.068(2) 0.0535(19) 0.0363(18) -0.0153(15) -0.0023(15) 0.0166(16)
 O5 0.100(3) 0.046(2) 0.072(3) 0.0041(19) -0.041(2) 0.0008(19)
 N3 0.051(2) 0.040(2) 0.043(2) -0.0149(17) -0.0126(17) 0.0044(17)
 N4 0.045(2) 0.050(2) 0.034(2) -0.0080(17) -0.0070(16) 0.0054(17)
 N2 0.0384(18) 0.044(2) 0.0356(19) -0.0198(16) -0.0041(14) 0.0069(15)
 N1 0.0283(16) 0.0439(19) 0.0346(18) -0.0159(15) -0.0011(13) 0.0014(14)
 C10 0.040(2) 0.051(3) 0.032(2) -0.0165(19) -0.0044(17) 0.0111(18)
 C13 0.072(3) 0.047(3) 0.063(3) -0.029(3) -0.014(3) 0.016(2)
 C2 0.032(2) 0.042(2) 0.040(2) -0.0179(18) -0.0151(17) 0.0059(16)
 C14 0.051(3) 0.051(3) 0.042(3) -0.022(2) -0.005(2) 0.002(2)
 C7 0.0304(19) 0.035(2) 0.032(2) -0.0108(16) -0.0119(16) 0.0032(15)
 C8 0.0256(19) 0.047(2) 0.042(2) -0.0123(19) -0.0015(17) -0.0005(17)
 C6 0.0299(19) 0.041(2) 0.038(2) -0.0126(18) -0.0093(16) -0.0004(16)
 C5 0.031(2) 0.053(3) 0.056(3) -0.018(2) -0.0111(19) -0.0031(19)
 C1 0.065(3) 0.059(3) 0.036(2) -0.027(2) -0.013(2) 0.003(2)
 C4 0.042(2) 0.056(3) 0.069(3) -0.026(2) -0.024(2) -0.007(2)
 C9 0.038(2) 0.059(3) 0.046(3) -0.025(2) 0.0045(19) 0.002(2)
 C12 0.071(4) 0.060(3) 0.067(4) -0.037(3) -0.013(3) 0.028(3)
 C3 0.049(3) 0.056(3) 0.055(3) -0.032(2) -0.022(2) 0.005(2)
 C11 0.049(3) 0.072(3) 0.051(3) -0.032(3) -0.005(2) 0.015(2)
 C15 0.109(10) 0.051(7) 0.077(9) -0.023(6) -0.042(7) 0.014(7)
 O9 0.099(5) 0.260(11) 0.250(11) -0.055(9) 0.058(6) 0.020(7)
 C0AA 0.053(6) 0.074(8) 0.029(5) -0.001(5) 0.013(4) -0.019(6)

_geom_special_details
;
 All esds (except the esd in the dihedral angle between two l.s. planes) 
 are estimated using the full covariance matrix.  The cell esds are taken 
 into account individually in the estimation of esds in distances, angles 
 and torsion angles; correlations between esds in cell parameters are only 
 used when they are defined by crystal symmetry.  An approximate (isotropic) 
 treatment of cell esds is used for estimating esds involving l.s. planes. 
;
loop_
  _geom_bond_atom_site_label_1
  _geom_bond_atom_site_label_2
  _geom_bond_distance
  _geom_bond_site_symmetry_2
  _geom_bond_publ_flag
 Ho1 Ho1 3.7192(3) 2_656 ?
 Ho1 O2 2.292(2) . ?
 Ho1 O2 2.351(2) 2_656 ?
 Ho1 O1 2.414(2) 2_656 ?
 Ho1 O4 2.431(3) . ?
 Ho1 O3 2.458(3) . ?
 Ho1 O7 2.478(3) . ?
 Ho1 O6 2.455(3) . ?
 Ho1 N3 2.865(4) . ?
 Ho1 N4 2.895(4) . ?
 Ho1 N2 2.501(3) . ?
 Ho1 N1 2.411(3) . ?
 O2 Ho1 2.351(2) 2_656 ?
 O2 C7 1.337(4) . ?
 O1 Ho1 2.414(2) 2_656 ?
 O1 C2 1.392(5) . ?
 O1 C1 1.448(5) . ?
 O4 N3 1.266(4) . ?
 O3 N3 1.260(4) . ?
 O7 N4 1.255(5) . ?
 O8 N4 1.210(5) . ?
 O6 N4 1.259(5) . ?
 O5 N3 1.211(5) . ?
 N2 C10 1.338(5) . ?
 N2 C14 1.354(5) . ?
 N1 C8 1.268(5) . ?
 N1 C9 1.475(5) . ?
 C10 C9 1.510(6) . ?
 C10 C11 1.373(6) . ?
 C13 H13 0.9300 . ?
 C13 C14 1.373(6) . ?
 C13 C12 1.369(7) . ?
 C2 C7 1.402(5) . ?
 C2 C3 1.377(5) . ?
 C14 H14 0.9300 . ?
 C7 C6 1.402(5) . ?
 C8 H8 0.9300 . ?
 C8 C6 1.453(6) . ?
 C6 C5 1.408(5) . ?
 C5 H5 0.9300 . ?
 C5 C4 1.351(7) . ?
 C1 H1A 0.9600 . ?
 C1 H1B 0.9600 . ?
 C1 H1C 0.9600 . ?
 C4 H4 0.9300 . ?
 C4 C3 1.386(6) . ?
 C9 H9A 0.9700 . ?
 C9 H9B 0.9700 . ?
 C12 H12 0.9300 . ?
 C12 C11 1.380(7) . ?
 C3 H3 0.9300 . ?
 C11 H11 0.9300 . ?
 C15 H15A 0.9300 . ?
 C15 C0AA 1.063(15) . ?
 O9 C0AA 1.043(14) . ?
 C0AA H15B 0.9300 . ?

loop_
  _geom_angle_atom_site_label_1
  _geom_angle_atom_site_label_2
  _geom_angle_atom_site_label_3
  _geom_angle
  _geom_angle_site_symmetry_1
  _geom_angle_site_symmetry_3
  _geom_angle_publ_flag
 O2 Ho1 Ho1 36.22(6) 2_656 2_656 ?
 O2 Ho1 Ho1 37.31(6) . 2_656 ?
 O2 Ho1 O2 73.52(9) . 2_656 ?
 O2 Ho1 O1 139.60(9) . 2_656 ?
 O2 Ho1 O1 66.88(8) 2_656 2_656 ?
 O2 Ho1 O4 75.54(9) 2_656 . ?
 O2 Ho1 O4 105.63(9) . . ?
 O2 Ho1 O3 74.22(10) . . ?
 O2 Ho1 O3 104.97(10) 2_656 . ?
 O2 Ho1 O7 118.00(9) . . ?
 O2 Ho1 O7 113.77(10) 2_656 . ?
 O2 Ho1 O6 73.65(10) . . ?
 O2 Ho1 O6 78.43(10) 2_656 . ?
 O2 Ho1 N3 90.05(10) . . ?
 O2 Ho1 N3 90.47(10) 2_656 . ?
 O2 Ho1 N4 97.20(10) 2_656 . ?
 O2 Ho1 N4 95.49(10) . . ?
 O2 Ho1 N2 142.33(10) 2_656 . ?
 O2 Ho1 N2 138.28(10) . . ?
 O2 Ho1 N1 78.18(10) . . ?
 O2 Ho1 N1 149.75(10) 2_656 . ?
 O1 Ho1 Ho1 102.77(6) 2_656 2_656 ?
 O1 Ho1 O4 72.38(9) 2_656 . ?
 O1 Ho1 O3 123.15(10) 2_656 . ?
 O1 Ho1 O7 73.22(10) 2_656 . ?
 O1 Ho1 O6 90.55(11) 2_656 . ?
 O1 Ho1 N3 97.80(10) 2_656 . ?
 O1 Ho1 N4 82.08(10) 2_656 . ?
 O1 Ho1 N2 81.48(10) 2_656 . ?
 O4 Ho1 Ho1 90.47(7) . 2_656 ?
 O4 Ho1 O3 52.01(9) . . ?
 O4 Ho1 O7 136.32(10) . . ?
 O4 Ho1 O6 152.89(11) . . ?
 O4 Ho1 N3 26.05(9) . . ?
 O4 Ho1 N4 154.31(10) . . ?
 O4 Ho1 N2 75.77(10) . . ?
 O3 Ho1 Ho1 89.75(8) . 2_656 ?
 O3 Ho1 O7 141.21(11) . . ?
 O3 Ho1 N3 25.96(10) . . ?
 O3 Ho1 N4 151.38(10) . . ?
 O3 Ho1 N2 75.07(11) . . ?
 O7 Ho1 Ho1 122.96(7) . 2_656 ?
 O7 Ho1 N3 146.52(10) . . ?
 O7 Ho1 N4 25.54(10) . . ?
 O7 Ho1 N2 73.25(11) . . ?
 O6 Ho1 Ho1 72.53(7) . 2_656 ?
 O6 Ho1 O3 145.11(11) . . ?
 O6 Ho1 O7 51.07(10) . . ?
 O6 Ho1 N3 162.28(11) . . ?
 O6 Ho1 N4 25.57(10) . . ?
 O6 Ho1 N2 123.41(11) . . ?
 N3 Ho1 Ho1 90.33(7) . 2_656 ?
 N3 Ho1 N4 171.56(10) . . ?
 N4 Ho1 Ho1 97.94(8) . 2_656 ?
 N2 Ho1 Ho1 163.78(8) . 2_656 ?
 N2 Ho1 N3 73.53(11) . . ?
 N2 Ho1 N4 98.16(11) . . ?
 N1 Ho1 Ho1 114.82(8) . 2_656 ?
 N1 Ho1 O1 137.91(10) . 2_656 ?
 N1 Ho1 O4 123.20(10) . . ?
 N1 Ho1 O3 76.86(11) . . ?
 N1 Ho1 O7 70.84(11) . . ?
 N1 Ho1 O6 83.61(11) . . ?
 N1 Ho1 N3 100.13(11) . . ?
 N1 Ho1 N4 74.89(11) . . ?
 N1 Ho1 N2 67.82(11) . . ?
 Ho1 O2 Ho1 106.48(9) . 2_656 ?
 C7 O2 Ho1 118.6(2) . 2_656 ?
 C7 O2 Ho1 133.9(2) . . ?
 C2 O1 Ho1 115.8(2) . 2_656 ?
 C2 O1 C1 115.7(3) . . ?
 C1 O1 Ho1 128.3(3) . 2_656 ?
 N3 O4 Ho1 96.5(2) . . ?
 N3 O3 Ho1 95.4(2) . . ?
 N4 O7 Ho1 96.1(2) . . ?
 N4 O6 Ho1 97.1(2) . . ?
 O4 N3 Ho1 57.47(19) . . ?
 O3 N3 Ho1 58.7(2) . . ?
 O3 N3 O4 116.1(3) . . ?
 O5 N3 Ho1 178.7(3) . . ?
 O5 N3 O4 121.7(4) . . ?
 O5 N3 O3 122.2(4) . . ?
 O7 N4 Ho1 58.4(2) . . ?
 O7 N4 O6 115.5(3) . . ?
 O8 N4 Ho1 175.8(3) . . ?
 O8 N4 O7 120.8(4) . . ?
 O8 N4 O6 123.7(4) . . ?
 O6 N4 Ho1 57.3(2) . . ?
 C10 N2 Ho1 118.5(3) . . ?
 C10 N2 C14 117.4(4) . . ?
 C14 N2 Ho1 124.1(3) . . ?
 C8 N1 Ho1 129.1(3) . . ?
 C8 N1 C9 115.4(3) . . ?
 C9 N1 Ho1 115.6(2) . . ?
 N2 C10 C9 116.9(4) . . ?
 N2 C10 C11 123.2(4) . . ?
 C11 C10 C9 120.0(4) . . ?
 C14 C13 H13 120.9 . . ?
 C12 C13 H13 120.9 . . ?
 C12 C13 C14 118.2(5) . . ?
 O1 C2 C7 114.6(3) . . ?
 C3 C2 O1 122.5(4) . . ?
 C3 C2 C7 122.8(4) . . ?
 N2 C14 C13 122.9(4) . . ?
 N2 C14 H14 118.5 . . ?
 C13 C14 H14 118.5 . . ?
 O2 C7 C2 118.6(3) . . ?
 O2 C7 C6 124.7(3) . . ?
 C6 C7 C2 116.7(3) . . ?
 N1 C8 H8 115.9 . . ?
 N1 C8 C6 128.2(4) . . ?
 C6 C8 H8 115.9 . . ?
 C7 C6 C8 125.8(3) . . ?
 C7 C6 C5 119.4(4) . . ?
 C5 C6 C8 114.8(4) . . ?
 C6 C5 H5 118.9 . . ?
 C4 C5 C6 122.2(4) . . ?
 C4 C5 H5 118.9 . . ?
 O1 C1 H1A 109.5 . . ?
 O1 C1 H1B 109.5 . . ?
 O1 C1 H1C 109.5 . . ?
 H1A C1 H1B 109.5 . . ?
 H1A C1 H1C 109.5 . . ?
 H1B C1 H1C 109.5 . . ?
 C5 C4 H4 120.3 . . ?
 C5 C4 C3 119.4(4) . . ?
 C3 C4 H4 120.3 . . ?
 N1 C9 C10 112.7(3) . . ?
 N1 C9 H9A 109.1 . . ?
 N1 C9 H9B 109.1 . . ?
 C10 C9 H9A 109.1 . . ?
 C10 C9 H9B 109.1 . . ?
 H9A C9 H9B 107.8 . . ?
 C13 C12 H12 119.9 . . ?
 C13 C12 C11 120.2(4) . . ?
 C11 C12 H12 119.9 . . ?
 C2 C3 C4 119.3(4) . . ?
 C2 C3 H3 120.3 . . ?
 C4 C3 H3 120.3 . . ?
 C10 C11 C12 118.1(5) . . ?
 C10 C11 H11 121.0 . . ?
 C12 C11 H11 121.0 . . ?
 C0AA C15 H15A 180.0 . . ?
 C15 C0AA H15B 99.8 . . ?
 O9 C0AA C15 160.4(18) . . ?
 O9 C0AA H15B 99.8 . . ?

loop_
  _geom_torsion_atom_site_label_1
  _geom_torsion_atom_site_label_2
  _geom_torsion_atom_site_label_3
  _geom_torsion_atom_site_label_4
  _geom_torsion
  _geom_torsion_site_symmetry_1
  _geom_torsion_site_symmetry_2
  _geom_torsion_site_symmetry_3
  _geom_torsion_site_symmetry_4
  _geom_torsion_publ_flag
 Ho1 Ho1 O2 C7 167.5(4) 2_656 . . . ?
 Ho1 Ho1 O4 N3 89.8(2) 2_656 . . . ?
 Ho1 Ho1 O3 N3 -91.3(2) 2_656 . . . ?
 Ho1 Ho1 O7 N4 -12.7(3) 2_656 . . . ?
 Ho1 Ho1 O6 N4 173.4(3) 2_656 . . . ?
 Ho1 Ho1 N3 O4 -90.4(2) 2_656 . . . ?
 Ho1 Ho1 N3 O3 88.7(2) 2_656 . . . ?
 Ho1 Ho1 N3 O5 -139(15) 2_656 . . . ?
 Ho1 Ho1 N4 O7 169.2(2) 2_656 . . . ?
 Ho1 Ho1 N4 O8 -111(5) 2_656 . . . ?
 Ho1 Ho1 N4 O6 -6.4(3) 2_656 . . . ?
 Ho1 Ho1 N2 C10 113.4(3) 2_656 . . . ?
 Ho1 Ho1 N2 C14 -63.0(5) 2_656 . . . ?
 Ho1 Ho1 N1 C8 -6.0(4) 2_656 . . . ?
 Ho1 Ho1 N1 C9 174.2(3) 2_656 . . . ?
 Ho1 O2 C7 C2 178.3(2) . . . . ?
 Ho1 O2 C7 C2 -15.3(4) 2_656 . . . ?
 Ho1 O2 C7 C6 165.9(3) 2_656 . . . ?
 Ho1 O2 C7 C6 -0.4(6) . . . . ?
 Ho1 O1 C2 C7 20.3(4) 2_656 . . . ?
 Ho1 O1 C2 C3 -159.3(3) 2_656 . . . ?
 Ho1 O4 N3 O3 -0.8(4) . . . . ?
 Ho1 O4 N3 O5 178.9(4) . . . . ?
 Ho1 O3 N3 O4 0.8(4) . . . . ?
 Ho1 O3 N3 O5 -178.9(4) . . . . ?
 Ho1 O7 N4 O8 -175.2(4) . . . . ?
 Ho1 O7 N4 O6 4.1(4) . . . . ?
 Ho1 O6 N4 O7 -4.1(4) . . . . ?
 Ho1 O6 N4 O8 175.1(4) . . . . ?
 Ho1 N2 C10 C9 3.6(5) . . . . ?
 Ho1 N2 C10 C11 -176.4(3) . . . . ?
 Ho1 N2 C14 C13 177.1(4) . . . . ?
 Ho1 N1 C8 C6 1.3(7) . . . . ?
 Ho1 N1 C9 C10 33.9(5) . . . . ?
 O2 Ho1 O2 Ho1 0.0 2_656 . . 2_656 ?
 O2 Ho1 O2 C7 167.5(4) 2_656 . . . ?
 O2 Ho1 O4 N3 55.2(2) . . . . ?
 O2 Ho1 O4 N3 123.1(2) 2_656 . . . ?
 O2 Ho1 O3 N3 -58.0(2) 2_656 . . . ?
 O2 Ho1 O3 N3 -125.6(2) . . . . ?
 O2 Ho1 O7 N4 -52.8(3) 2_656 . . . ?
 O2 Ho1 O7 N4 30.5(3) . . . . ?
 O2 Ho1 O6 N4 136.4(3) 2_656 . . . ?
 O2 Ho1 O6 N4 -147.6(3) . . . . ?
 O2 Ho1 N3 O4 -127.7(2) . . . . ?
 O2 Ho1 N3 O4 -54.2(2) 2_656 . . . ?
 O2 Ho1 N3 O3 125.0(2) 2_656 . . . ?
 O2 Ho1 N3 O3 51.4(2) . . . . ?
 O2 Ho1 N3 O5 -102(15) 2_656 . . . ?
 O2 Ho1 N3 O5 -176(100) . . . . ?
 O2 Ho1 N4 O7 132.7(2) 2_656 . . . ?
 O2 Ho1 N4 O7 -153.3(2) . . . . ?
 O2 Ho1 N4 O8 -148(5) 2_656 . . . ?
 O2 Ho1 N4 O8 -74(5) . . . . ?
 O2 Ho1 N4 O6 31.1(3) . . . . ?
 O2 Ho1 N4 O6 -42.9(3) 2_656 . . . ?
 O2 Ho1 N2 C10 48.4(4) . . . . ?
 O2 Ho1 N2 C10 -172.5(3) 2_656 . . . ?
 O2 Ho1 N2 C14 -128.0(3) . . . . ?
 O2 Ho1 N2 C14 11.1(4) 2_656 . . . ?
 O2 Ho1 N1 C8 1.2(4) . . . . ?
 O2 Ho1 N1 C8 -19.7(5) 2_656 . . . ?
 O2 Ho1 N1 C9 160.5(3) 2_656 . . . ?
 O2 Ho1 N1 C9 -178.6(3) . . . . ?
 O2 C7 C6 C8 4.1(6) . . . . ?
 O2 C7 C6 C5 -177.4(4) . . . . ?
 O1 Ho1 O2 Ho1 -11.68(19) 2_656 . . 2_656 ?
 O1 Ho1 O2 C7 155.8(3) 2_656 . . . ?
 O1 Ho1 O4 N3 -167.0(3) 2_656 . . . ?
 O1 Ho1 O3 N3 13.9(3) 2_656 . . . ?
 O1 Ho1 O7 N4 -107.3(3) 2_656 . . . ?
 O1 Ho1 O6 N4 70.2(3) 2_656 . . . ?
 O1 Ho1 N3 O4 12.5(2) 2_656 . . . ?
 O1 Ho1 N3 O3 -168.3(2) 2_656 . . . ?
 O1 Ho1 N3 O5 -36(15) 2_656 . . . ?
 O1 Ho1 N4 O7 67.4(2) 2_656 . . . ?
 O1 Ho1 N4 O8 147(5) 2_656 . . . ?
 O1 Ho1 N4 O6 -108.3(3) 2_656 . . . ?
 O1 Ho1 N2 C10 -140.1(3) 2_656 . . . ?
 O1 Ho1 N2 C14 43.5(3) 2_656 . . . ?
 O1 Ho1 N1 C8 -157.1(3) 2_656 . . . ?
 O1 Ho1 N1 C9 23.1(4) 2_656 . . . ?
 O1 C2 C7 O2 -3.8(5) . . . . ?
 O1 C2 C7 C6 175.0(3) . . . . ?
 O1 C2 C3 C4 -177.5(4) . . . . ?
 O4 Ho1 O2 Ho1 69.32(12) . . . 2_656 ?
 O4 Ho1 O2 C7 -123.2(3) . . . . ?
 O4 Ho1 O3 N3 -0.5(2) . . . . ?
 O4 Ho1 O7 N4 -146.6(2) . . . . ?
 O4 Ho1 O6 N4 120.0(3) . . . . ?
 O4 Ho1 N3 O3 179.1(4) . . . . ?
 O4 Ho1 N3 O5 -48(15) . . . . ?
 O4 Ho1 N4 O7 61.2(4) . . . . ?
 O4 Ho1 N4 O8 141(5) . . . . ?
 O4 Ho1 N4 O6 -114.4(3) . . . . ?
 O4 Ho1 N2 C10 146.1(3) . . . . ?
 O4 Ho1 N2 C14 -30.3(3) . . . . ?
 O4 Ho1 N1 C8 102.3(4) . . . . ?
 O4 Ho1 N1 C9 -77.5(3) . . . . ?
 O3 Ho1 O2 Ho1 111.31(12) . . . 2_656 ?
 O3 Ho1 O2 C7 -81.2(3) . . . . ?
 O3 Ho1 O4 N3 0.5(2) . . . . ?
 O3 Ho1 O7 N4 130.3(2) . . . . ?
 O3 Ho1 O6 N4 -124.0(3) . . . . ?
 O3 Ho1 N3 O4 -179.1(4) . . . . ?
 O3 Ho1 N3 O5 133(15) . . . . ?
 O3 Ho1 N4 O7 -86.5(3) . . . . ?
 O3 Ho1 N4 O8 -7(5) . . . . ?
 O3 Ho1 N4 O6 97.9(3) . . . . ?
 O3 Ho1 N2 C10 92.2(3) . . . . ?
 O3 Ho1 N2 C14 -84.2(3) . . . . ?
 O3 Ho1 N1 C8 77.6(4) . . . . ?
 O3 Ho1 N1 C9 -102.3(3) . . . . ?
 O7 Ho1 O2 Ho1 -108.59(12) . . . 2_656 ?
 O7 Ho1 O2 C7 58.9(3) . . . . ?
 O7 Ho1 O4 N3 -127.4(2) . . . . ?
 O7 Ho1 O3 N3 119.1(2) . . . . ?
 O7 Ho1 O6 N4 2.4(2) . . . . ?
 O7 Ho1 N3 O4 83.8(3) . . . . ?
 O7 Ho1 N3 O3 -97.0(3) . . . . ?
 O7 Ho1 N3 O5 36(15) . . . . ?
 O7 Ho1 N4 O8 80(5) . . . . ?
 O7 Ho1 N4 O6 -175.6(4) . . . . ?
 O7 Ho1 N2 C10 -65.1(3) . . . . ?
 O7 Ho1 N2 C14 118.5(3) . . . . ?
 O7 Ho1 N1 C8 -124.3(4) . . . . ?
 O7 Ho1 N1 C9 55.9(3) . . . . ?
 O6 Ho1 O2 Ho1 -82.46(12) . . . 2_656 ?
 O6 Ho1 O2 C7 85.0(3) . . . . ?
 O6 Ho1 O4 N3 139.8(3) . . . . ?
 O6 Ho1 O3 N3 -149.2(2) . . . . ?
 O6 Ho1 O7 N4 -2.4(2) . . . . ?
 O6 Ho1 N3 O4 -104.9(4) . . . . ?
 O6 Ho1 N3 O3 74.3(4) . . . . ?
 O6 Ho1 N3 O5 -153(15) . . . . ?
 O6 Ho1 N4 O7 175.6(4) . . . . ?
 O6 Ho1 N4 O8 -105(5) . . . . ?
 O6 Ho1 N2 C10 -55.1(3) . . . . ?
 O6 Ho1 N2 C14 128.5(3) . . . . ?
 O6 Ho1 N1 C8 -73.3(4) . . . . ?
 O6 Ho1 N1 C9 106.8(3) . . . . ?
 N3 Ho1 O2 Ho1 90.47(11) . . . 2_656 ?
 N3 Ho1 O2 C7 -102.0(3) . . . . ?
 N3 Ho1 O7 N4 174.2(2) . . . . ?
 N3 Ho1 O6 N4 -171.4(3) . . . . ?
 N3 Ho1 N4 O7 -22.4(8) . . . . ?
 N3 Ho1 N4 O8 57(5) . . . . ?
 N3 Ho1 N4 O6 161.9(6) . . . . ?
 N3 Ho1 N2 C10 119.1(3) . . . . ?
 N3 Ho1 N2 C14 -57.3(3) . . . . ?
 N3 Ho1 N1 C8 89.1(4) . . . . ?
 N3 Ho1 N1 C9 -90.7(3) . . . . ?
 N4 Ho1 O2 Ho1 -95.90(11) . . . 2_656 ?
 N4 Ho1 O2 C7 71.6(3) . . . . ?
 N4 Ho1 O4 N3 -160.6(2) . . . . ?
 N4 Ho1 O3 N3 162.5(2) . . . . ?
 N4 Ho1 N3 O4 101.2(7) . . . . ?
 N4 Ho1 N3 O3 -79.7(7) . . . . ?
 N4 Ho1 N3 O5 53(16) . . . . ?
 N4 Ho1 N2 C10 -59.4(3) . . . . ?
 N4 Ho1 N2 C14 124.2(3) . . . . ?
 N4 Ho1 N1 C8 -97.8(4) . . . . ?
 N4 Ho1 N1 C9 82.3(3) . . . . ?
 N2 Ho1 O2 Ho1 155.32(12) . . . 2_656 ?
 N2 Ho1 O2 C7 -37.2(4) . . . . ?
 N2 Ho1 O4 N3 -81.5(2) . . . . ?
 N2 Ho1 O3 N3 82.9(2) . . . . ?
 N2 Ho1 O7 N4 166.8(3) . . . . ?
 N2 Ho1 O6 N4 -10.0(3) . . . . ?
 N2 Ho1 N3 O4 91.2(2) . . . . ?
 N2 Ho1 N3 O3 -89.6(2) . . . . ?
 N2 Ho1 N3 O5 43(15) . . . . ?
 N2 Ho1 N4 O7 -12.8(3) . . . . ?
 N2 Ho1 N4 O8 67(5) . . . . ?
 N2 Ho1 N4 O6 171.6(3) . . . . ?
 N2 Ho1 N1 C8 156.6(4) . . . . ?
 N2 Ho1 N1 C9 -23.3(3) . . . . ?
 N2 C10 C9 N1 -24.3(6) . . . . ?
 N2 C10 C11 C12 -0.8(7) . . . . ?
 N1 Ho1 O2 Ho1 -169.19(13) . . . 2_656 ?
 N1 Ho1 O2 C7 -1.7(3) . . . . ?
 N1 Ho1 O4 N3 -30.7(3) . . . . ?
 N1 Ho1 O3 N3 153.1(3) . . . . ?
 N1 Ho1 O7 N4 95.0(2) . . . . ?
 N1 Ho1 O6 N4 -68.1(3) . . . . ?
 N1 Ho1 N3 O4 154.3(2) . . . . ?
 N1 Ho1 N3 O3 -26.6(3) . . . . ?
 N1 Ho1 N3 O5 106(15) . . . . ?
 N1 Ho1 N4 O7 -77.1(2) . . . . ?
 N1 Ho1 N4 O8 3(5) . . . . ?
 N1 Ho1 N4 O6 107.3(3) . . . . ?
 N1 Ho1 N2 C10 10.5(3) . . . . ?
 N1 Ho1 N2 C14 -165.8(4) . . . . ?
 N1 C8 C6 C7 -4.6(7) . . . . ?
 N1 C8 C6 C5 176.8(4) . . . . ?
 C10 N2 C14 C13 0.7(7) . . . . ?
 C13 C12 C11 C10 0.4(8) . . . . ?
 C2 C7 C6 C8 -174.7(4) . . . . ?
 C2 C7 C6 C5 3.8(6) . . . . ?
 C14 N2 C10 C9 -179.8(4) . . . . ?
 C14 N2 C10 C11 0.2(6) . . . . ?
 C14 C13 C12 C11 0.5(8) . . . . ?
 C7 C2 C3 C4 2.9(7) . . . . ?
 C7 C6 C5 C4 0.1(7) . . . . ?
 C8 N1 C9 C10 -145.9(4) . . . . ?
 C8 C6 C5 C4 178.7(4) . . . . ?
 C6 C5 C4 C3 -2.7(7) . . . . ?
 C5 C4 C3 C2 1.3(7) . . . . ?
 C1 O1 C2 C7 -156.6(4) . . . . ?
 C1 O1 C2 C3 23.8(6) . . . . ?
 C9 N1 C8 C6 -178.9(4) . . . . ?
 C9 C10 C11 C12 179.3(5) . . . . ?
 C12 C13 C14 N2 -1.0(8) . . . . ?
 C3 C2 C7 O2 175.7(4) . . . . ?
 C3 C2 C7 C6 -5.4(6) . . . . ?
 C11 C10 C9 N1 155.6(4) . . . . ?

_olex2_submission_special_instructions  'No special instructions were received'
_oxdiff_exptl_absorpt_empirical_details
;
Empirical correction (ABSPACK) includes:
- Absorption correction using spherical harmonics
- Frame scaling
;
_oxdiff_exptl_absorpt_empirical_full_max  2.207
_oxdiff_exptl_absorpt_empirical_full_min  0.525


############################

data_183_eraaaa
_audit_creation_date               2018-10-28
_audit_creation_method
;
Olex2 1.2
(compiled 2018.05.29 svn.r3508 for OlexSys, GUI svn.r5506)
;
_audit_contact_author_address      ?
_audit_contact_author_email        ?
_audit_contact_author_name         ''
_audit_contact_author_phone        ?
_publ_contact_author_id_orcid      ?
_publ_section_references
;
Dolomanov, O.V., Bourhis, L.J., Gildea, R.J, Howard, J.A.K. & Puschmann, H.
 (2009), J. Appl. Cryst. 42, 339-341.

Sheldrick, G.M. (2008). Acta Cryst. A64, 112-122.
;
_chemical_name_common              ?
_chemical_name_systematic
;
 ? 
;
_chemical_formula_moiety           'C28 H26 Er2 N8 O16, 2(C H O)'
_chemical_formula_sum              'C30 H28 Er2 N8 O18'
_chemical_formula_weight           1123.12
_chemical_melting_point            ?
loop_
  _atom_type_symbol
  _atom_type_description
  _atom_type_scat_dispersion_real
  _atom_type_scat_dispersion_imag
  _atom_type_scat_source
 'C' 'C' 0.0033 0.0016 'International Tables Vol C Tables 4.2.6.8 and 6.1.1.4'
 'H' 'H' 0.0000 0.0000 'International Tables Vol C Tables 4.2.6.8 and 6.1.1.4'
 'Er' 'Er' -0.2586 4.9576
 'International Tables Vol C Tables 4.2.6.8 and 6.1.1.4'
 'N' 'N' 0.0061 0.0033 'International Tables Vol C Tables 4.2.6.8 and 6.1.1.4'
 'O' 'O' 0.0106 0.0060 'International Tables Vol C Tables 4.2.6.8 and 6.1.1.4'

_space_group_crystal_system        'triclinic'
_space_group_IT_number             2
_space_group_name_H-M_alt          'P -1'
_space_group_name_Hall             '-P 1'
loop_
  _space_group_symop_id
  _space_group_symop_operation_xyz
 1 'x, y, z'
 2 '-x, -y, -z'

_cell_length_a                     9.9436(5)
_cell_length_b                     9.9985(9)
_cell_length_c                     11.1634(8)
_cell_angle_alpha                  67.488(8)
_cell_angle_beta                   72.552(6)
_cell_angle_gamma                  87.384(6)
_cell_volume                       975.12(12)
_cell_formula_units_Z              1
_cell_measurement_reflns_used      7559
_cell_measurement_temperature      293(2)
_cell_measurement_theta_max        28.6250
_cell_measurement_theta_min        3.8230
_exptl_absorpt_coefficient_mu      4.359
_exptl_absorpt_correction_T_max    1.00000
_exptl_absorpt_correction_T_min    0.51580
_exptl_absorpt_correction_type     multi-scan
_exptl_absorpt_process_details
;
CrysAlisPro 1.171.38.43 (Rigaku Oxford Diffraction, 2015)
Empirical absorption correction using spherical harmonics,
 implemented in SCALE3 ABSPACK scaling algorithm.
;
_exptl_crystal_colour              ?
_exptl_crystal_density_diffrn      1.913
_exptl_crystal_density_meas        ?
_exptl_crystal_density_method      'not measured'
_exptl_crystal_description         block
_exptl_crystal_F_000               544
_exptl_crystal_size_max            ?
_exptl_crystal_size_mid            ?
_exptl_crystal_size_min            ?
_exptl_special_details
;
 ? 
;
_diffrn_reflns_av_R_equivalents    0.0606
_diffrn_reflns_av_unetI/netI       0.0483
_diffrn_reflns_limit_h_max         12
_diffrn_reflns_limit_h_min         -12
_diffrn_reflns_limit_k_max         12
_diffrn_reflns_limit_k_min         -11
_diffrn_reflns_limit_l_max         13
_diffrn_reflns_limit_l_min         -13
_diffrn_reflns_number              11622
_diffrn_reflns_theta_full          25.50
_diffrn_reflns_theta_max           25.50
_diffrn_reflns_theta_min           3.42
_diffrn_ambient_temperature        293(2)
_diffrn_detector                   'CCD plate'
_diffrn_detector_area_resol_mean   15.9784
_diffrn_detector_type              Eos
_diffrn_measured_fraction_theta_full  0.998
_diffrn_measured_fraction_theta_max  0.998
_diffrn_measurement_details
;
List of Runs (angles in degrees, time in seconds):

  # Type    Start    End  Width  t~exp~   \w     \q     \k     \f   Frames
--------------------------------------------------------------------------
  1  \w     -4.00  87.00   1.00    4.00    --   17.77  57.00 -90.00   91
  2  \w    -12.00  88.00   1.00    4.00    --   17.77  77.00  30.00  100
  3  \w    -20.00  60.00   1.00    4.00    --   17.77 -99.00 150.00   80
  4  \w    -13.00  64.00   1.00    4.00    --   17.77-107.00 -57.00   77
  5  \w    -26.00  91.00   1.00    4.00    --   17.77  19.00-150.00  117
  6  \w     -4.00  87.00   1.00    4.00    --   17.77  57.00   0.00   91
  7  \w    -96.00 -35.00   1.00    4.00    --  -19.96-178.00 120.00   61
  8  \w    -96.00 -35.00   1.00    4.00    --  -19.96-178.00 -30.00   61
;
_diffrn_measurement_device         'four-circle diffractometer'
_diffrn_measurement_device_type    'SuperNova, Single source at offset, Eos'
_diffrn_measurement_method         '\w scans'
_diffrn_orient_matrix_type        
 'CrysAlisPro convention (1999,Acta A55,543-557)'
_diffrn_orient_matrix_UB_11        -0.0306192000
_diffrn_orient_matrix_UB_12        -0.0477561000
_diffrn_orient_matrix_UB_13        0.0688290000
_diffrn_orient_matrix_UB_21        -0.0673109000
_diffrn_orient_matrix_UB_22        0.0037450000
_diffrn_orient_matrix_UB_23        -0.0102903000
_diffrn_orient_matrix_UB_31        0.0125433000
_diffrn_orient_matrix_UB_32        -0.0603232000
_diffrn_orient_matrix_UB_33        -0.0193887000
_diffrn_radiation_monochromator    mirror
_diffrn_radiation_probe            x-ray
_diffrn_radiation_type             MoK\a
_diffrn_radiation_wavelength       0.71073
_diffrn_source                     'micro-focus sealed X-ray tube'
_diffrn_source_type                'SuperNova (Mo) X-ray Source'
_diffrn_standards_decay_%          ?
_diffrn_standards_interval_count   ?
_diffrn_standards_interval_time    ?
_diffrn_standards_number           ?
_reflns_number_gt                  3408
_reflns_number_total               3624
_reflns_odcompleteness_completeness  99.80
_reflns_odcompleteness_iscentric   1
_reflns_odcompleteness_theta       26.32
_reflns_threshold_expression       >2sigma(I)
_computing_cell_refinement         'CrysAlisPro 1.171.38.43 (Rigaku OD, 2015)'
_computing_data_collection         'CrysAlisPro 1.171.38.43 (Rigaku OD, 2015)'
_computing_data_reduction          'CrysAlisPro 1.171.38.43 (Rigaku OD, 2015)'
_computing_molecular_graphics      'Olex2 (Dolomanov et al., 2009)'
_computing_publication_material    'Olex2 (Dolomanov et al., 2009)'
_computing_structure_refinement    'XL (Sheldrick, 2008)'
_computing_structure_solution      'XS (Sheldrick, 2008)'
_refine_diff_density_max           1.318
_refine_diff_density_min           -1.251
_refine_diff_density_rms           0.113
_refine_ls_extinction_coef         ?
_refine_ls_extinction_method       none
_refine_ls_goodness_of_fit_ref     1.089
_refine_ls_hydrogen_treatment      constr
_refine_ls_matrix_type             full
_refine_ls_number_parameters       272
_refine_ls_number_reflns           3624
_refine_ls_number_restraints       12
_refine_ls_R_factor_all            0.0307
_refine_ls_R_factor_gt             0.0285
_refine_ls_restrained_S_all        1.088
_refine_ls_shift/su_max            0.002
_refine_ls_shift/su_mean           0.000
_refine_ls_structure_factor_coef   Fsqd
_refine_ls_weighting_details      
 'calc w=1/[\s^2^(Fo^2^)+(0.0310P)^2^+1.1895P] where P=(Fo^2^+2Fc^2^)/3'
_refine_ls_weighting_scheme        calc
_refine_ls_wR_factor_gt            0.0732
_refine_ls_wR_factor_ref           0.0758
_refine_special_details
;
 Refinement of F^2^ against ALL reflections.  The weighted R-factor wR and 
 goodness of fit S are based on F^2^, conventional R-factors R are based 
 on F, with F set to zero for negative F^2^. The threshold expression of 
 F^2^ > 2sigma(F^2^) is used only for calculating R-factors(gt) etc. and is 
 not relevant to the choice of reflections for refinement.  R-factors based 
 on F^2^ are statistically about twice as large as those based on F, and R- 
 factors based on ALL data will be even larger. 
;
_olex2_refinement_description
;
1. Fixed Uiso
 At 1.2 times of:
  All C(H) groups, All C(H,H) groups
 At 1.5 times of:
  All C(H,H,H) groups
2. Uiso/Uaniso restraints and constraints
Uanis(C15) \\sim Ueq, Uanis(O9) \\sim Ueq: with sigma of 0 and sigma for
terminal atoms of 0
3. Others
 Fixed Sof: C15(0.5) H15a(0.5) C16(0.5) H15b(0.5)
4.a Secondary CH2 refined with riding coordinates:
 C9(H9a,H9b)
4.b Aromatic/amide H refined with riding coordinates:
 C8(H8), C14(H14), C5(H5), C11(H11), C13(H13), C12(H12), C3(H3), C4(H4),
 C16(H15b)
4.c Idealised Me refined as rotating group:
 C1(H1a,H1b,H1c)
4.d :
 C15(H15a)
;
_atom_sites_solution_hydrogens     geom
_atom_sites_solution_primary       heavy
_atom_sites_solution_secondary     difmap
loop_
  _atom_site_label
  _atom_site_type_symbol
  _atom_site_fract_x
  _atom_site_fract_y
  _atom_site_fract_z
  _atom_site_U_iso_or_equiv
  _atom_site_adp_type
  _atom_site_occupancy
  _atom_site_calc_flag
  _atom_site_disorder_assembly
  _atom_site_disorder_group
  _atom_site_refinement_flags_posn
  _atom_site_refinement_flags_adp
 Er1 Er 0.890493(19) 0.580157(19) 0.618514(17) 0.02975(9) Uani 1 d . . . .
 O7 O 0.8178(4) 0.4514(4) 0.8692(3) 0.0488(9) Uani 1 d . . . .
 N2 N 0.7467(4) 0.7469(4) 0.7151(4) 0.0380(9) Uani 1 d . . . .
 O4 O 0.9889(4) 0.8219(4) 0.4557(3) 0.0414(8) Uani 1 d . . . .
 O2 O 0.8761(3) 0.4516(3) 0.4911(3) 0.0309(6) Uani 1 d . . . .
 O3 O 0.8014(4) 0.7441(4) 0.4361(4) 0.0482(9) Uani 1 d . . . .
 N3 N 0.8963(5) 0.8460(4) 0.3938(4) 0.0422(10) Uani 1 d . . . .
 N1 N 0.6424(4) 0.5063(4) 0.7004(4) 0.0362(9) Uani 1 d . . . .
 O6 O 0.9115(5) 0.3253(4) 0.7542(4) 0.0544(10) Uani 1 d . . . .
 N4 N 0.8521(5) 0.3286(5) 0.8691(4) 0.0451(11) Uani 1 d . . . .
 O5 O 0.8993(6) 0.9606(4) 0.2999(5) 0.0744(14) Uani 1 d . . . .
 O8 O 0.8269(6) 0.2227(5) 0.9746(4) 0.0778(15) Uani 1 d . . . .
 C6 C 0.6307(5) 0.3619(5) 0.5684(5) 0.0357(10) Uani 1 d . . . .
 C8 C 0.5746(6) 0.4291(5) 0.6665(5) 0.0417(12) Uani 1 d . . . .
 H8 H 0.4776 0.4137 0.7094 0.050 Uiso 1 calc . . R .
 C10 C 0.6095(6) 0.7057(5) 0.7841(5) 0.0412(11) Uani 1 d . . . .
 C9 C 0.5554(6) 0.5573(6) 0.8053(5) 0.0481(13) Uani 1 d . . . .
 H9A H 0.5555 0.4887 0.8945 0.058 Uiso 1 calc . . R .
 H9B H 0.4586 0.5606 0.8027 0.058 Uiso 1 calc . . R .
 C14 C 0.7963(6) 0.8798(6) 0.6972(5) 0.0470(13) Uani 1 d . . . .
 H14 H 0.8911 0.9100 0.6495 0.056 Uiso 1 calc . . R .
 C5 C 0.5292(6) 0.2759(6) 0.5585(5) 0.0456(12) Uani 1 d . . . .
 H5 H 0.4364 0.2652 0.6143 0.055 Uiso 1 calc . . R .
 C11 C 0.5184(7) 0.7929(6) 0.8363(6) 0.0541(14) Uani 1 d . . . .
 H11 H 0.4236 0.7617 0.8830 0.065 Uiso 1 calc . . R .
 C13 C 0.7117(7) 0.9717(6) 0.7468(6) 0.0565(15) Uani 1 d . . . .
 H13 H 0.7486 1.0622 0.7328 0.068 Uiso 1 calc . . R .
 C12 C 0.5717(7) 0.9272(6) 0.8174(6) 0.0623(17) Uani 1 d . . . .
 H12 H 0.5130 0.9872 0.8524 0.075 Uiso 1 calc . . R .
 C7 C 0.7711(5) 0.3783(5) 0.4861(4) 0.0319(10) Uani 1 d . . . .
 C2 C 0.8003(5) 0.3134(5) 0.3904(5) 0.0359(11) Uani 1 d . . . .
 C3 C 0.6997(6) 0.2280(6) 0.3836(6) 0.0481(13) Uani 1 d . . . .
 H3 H 0.7240 0.1840 0.3210 0.058 Uiso 1 calc . . R .
 C4 C 0.5635(6) 0.2079(6) 0.4696(6) 0.0509(14) Uani 1 d . . . .
 H4 H 0.4958 0.1487 0.4670 0.061 Uiso 1 calc . . R .
 O1 O 0.9383(4) 0.3422(4) 0.3032(3) 0.0404(8) Uani 1 d . . . .
 C1 C 0.9589(7) 0.3297(6) 0.1744(5) 0.0485(14) Uani 1 d . . . .
 H1A H 1.0542 0.3638 0.1173 0.073 Uiso 1 calc . . GR .
 H1B H 0.8943 0.3871 0.1307 0.073 Uiso 1 calc . . GR .
 H1C H 0.9420 0.2299 0.1897 0.073 Uiso 1 calc . . GR .
 O9 O 1.2165(14) 0.3348(13) 0.8611(13) 0.228(5) Uani 1 d . . . U
 C15 C 1.1649(17) 0.1139(17) 0.9422(15) 0.072(4) Uani 0.50 d . . . U
 H15A H 1.1324 0.0192 0.9642 0.087 Uiso 0.50 calc . . R .
 C16 C 1.2022(13) 0.2225(15) 0.9171(11) 0.060(3) Uani 0.50 d . . . .
 H15B H 1.2480 0.2108 0.9814 0.073 Uiso 0.50 calc . . R .

loop_
  _atom_site_aniso_label
  _atom_site_aniso_U_11
  _atom_site_aniso_U_22
  _atom_site_aniso_U_33
  _atom_site_aniso_U_23
  _atom_site_aniso_U_13
  _atom_site_aniso_U_12
 Er1 0.02646(15) 0.03553(14) 0.02730(13) -0.01469(9) -0.00495(9) 0.00246(9)
 O7 0.056(3) 0.050(2) 0.0384(19) -0.0192(16) -0.0101(17) 0.0052(18)
 N2 0.038(3) 0.040(2) 0.035(2) -0.0177(17) -0.0067(18) 0.0069(18)
 O4 0.042(2) 0.0424(19) 0.0406(19) -0.0145(15) -0.0159(17) -0.0001(15)
 O2 0.0235(17) 0.0398(16) 0.0306(15) -0.0177(13) -0.0045(13) -0.0002(13)
 O3 0.040(2) 0.051(2) 0.051(2) -0.0116(17) -0.0219(18) -0.0004(17)
 N3 0.047(3) 0.041(2) 0.037(2) -0.0155(19) -0.009(2) 0.005(2)
 N1 0.028(2) 0.041(2) 0.038(2) -0.0183(17) -0.0040(17) 0.0022(17)
 O6 0.064(3) 0.053(2) 0.0366(19) -0.0157(16) -0.0050(18) 0.0152(19)
 N4 0.044(3) 0.049(3) 0.034(2) -0.0081(19) -0.010(2) 0.006(2)
 O5 0.100(4) 0.042(2) 0.069(3) 0.003(2) -0.042(3) 0.003(2)
 O8 0.096(4) 0.062(3) 0.043(2) 0.001(2) -0.005(2) 0.016(3)
 C6 0.028(3) 0.040(2) 0.036(2) -0.0116(19) -0.010(2) 0.0002(19)
 C8 0.027(3) 0.050(3) 0.039(3) -0.015(2) -0.001(2) 0.000(2)
 C10 0.039(3) 0.052(3) 0.030(2) -0.017(2) -0.007(2) 0.012(2)
 C9 0.036(3) 0.061(3) 0.040(3) -0.024(2) 0.004(2) 0.001(2)
 C14 0.051(4) 0.048(3) 0.040(3) -0.021(2) -0.005(2) 0.004(2)
 C5 0.027(3) 0.056(3) 0.050(3) -0.018(2) -0.010(2) -0.002(2)
 C11 0.043(3) 0.068(4) 0.048(3) -0.028(3) -0.004(3) 0.013(3)
 C13 0.067(5) 0.049(3) 0.056(3) -0.028(3) -0.014(3) 0.015(3)
 C12 0.067(5) 0.055(3) 0.067(4) -0.033(3) -0.013(3) 0.022(3)
 C7 0.031(3) 0.033(2) 0.031(2) -0.0090(18) -0.013(2) 0.0028(18)
 C2 0.035(3) 0.042(3) 0.036(2) -0.017(2) -0.015(2) 0.005(2)
 C3 0.045(3) 0.057(3) 0.056(3) -0.032(3) -0.024(3) 0.007(3)
 C4 0.043(3) 0.054(3) 0.067(4) -0.027(3) -0.025(3) -0.005(2)
 O1 0.038(2) 0.057(2) 0.0359(17) -0.0272(15) -0.0122(15) 0.0047(16)
 C1 0.062(4) 0.058(3) 0.032(3) -0.026(2) -0.012(3) 0.004(3)
 O9 0.227(5) 0.228(5) 0.228(5) -0.088(2) -0.0684(19) 0.0189(11)
 C15 0.073(4) 0.072(4) 0.072(4) -0.0282(17) -0.0222(15) 0.0057(11)
 C16 0.043(7) 0.066(8) 0.035(6) 0.000(5) 0.016(5) -0.010(6)

_geom_special_details
;
 All esds (except the esd in the dihedral angle between two l.s. planes) 
 are estimated using the full covariance matrix.  The cell esds are taken 
 into account individually in the estimation of esds in distances, angles 
 and torsion angles; correlations between esds in cell parameters are only 
 used when they are defined by crystal symmetry.  An approximate (isotropic) 
 treatment of cell esds is used for estimating esds involving l.s. planes. 
;
loop_
  _geom_bond_atom_site_label_1
  _geom_bond_atom_site_label_2
  _geom_bond_distance
  _geom_bond_site_symmetry_2
  _geom_bond_publ_flag
 Er1 Er1 3.7131(4) 2_766 ?
 Er1 O7 2.475(3) . ?
 Er1 N2 2.494(4) . ?
 Er1 O4 2.427(3) . ?
 Er1 O2 2.348(3) 2_766 ?
 Er1 O2 2.288(3) . ?
 Er1 O3 2.452(3) . ?
 Er1 N3 2.860(4) . ?
 Er1 N1 2.401(4) . ?
 Er1 O6 2.453(3) . ?
 Er1 N4 2.891(4) . ?
 Er1 O1 2.408(3) 2_766 ?
 O7 N4 1.260(5) . ?
 N2 C10 1.342(7) . ?
 N2 C14 1.359(7) . ?
 O4 N3 1.272(5) . ?
 O2 Er1 2.348(3) 2_766 ?
 O2 C7 1.328(5) . ?
 O3 N3 1.266(6) . ?
 N3 O5 1.216(5) . ?
 N1 C8 1.272(6) . ?
 N1 C9 1.479(6) . ?
 O6 N4 1.253(6) . ?
 N4 O8 1.210(6) . ?
 C6 C8 1.457(7) . ?
 C6 C5 1.410(7) . ?
 C6 C7 1.399(7) . ?
 C10 C9 1.509(7) . ?
 C10 C11 1.386(7) . ?
 C14 C13 1.378(7) . ?
 C5 C4 1.363(8) . ?
 C11 C12 1.382(9) . ?
 C13 C12 1.373(9) . ?
 C7 C2 1.405(7) . ?
 C2 C3 1.381(7) . ?
 C2 O1 1.391(6) . ?
 C3 C4 1.376(8) . ?
 O1 Er1 2.408(3) 2_766 ?
 O1 C1 1.443(5) . ?
 O9 C16 1.047(14) . ?
 C15 C16 1.065(17) . ?

loop_
  _geom_angle_atom_site_label_1
  _geom_angle_atom_site_label_2
  _geom_angle_atom_site_label_3
  _geom_angle
  _geom_angle_site_symmetry_1
  _geom_angle_site_symmetry_3
  _geom_angle_publ_flag
 O7 Er1 Er1 122.99(8) . 2_766 ?
 O7 Er1 N2 73.47(12) . . ?
 O7 Er1 N3 146.42(12) . . ?
 O7 Er1 N4 25.70(12) . . ?
 N2 Er1 Er1 163.53(9) . 2_766 ?
 N2 Er1 N3 73.18(12) . . ?
 N2 Er1 N4 98.56(13) . . ?
 O4 Er1 Er1 90.39(9) . 2_766 ?
 O4 Er1 O7 136.30(12) . . ?
 O4 Er1 N2 75.45(13) . . ?
 O4 Er1 O3 52.38(12) . . ?
 O4 Er1 N3 26.23(12) . . ?
 O4 Er1 O6 152.78(14) . . ?
 O4 Er1 N4 154.37(13) . . ?
 O2 Er1 Er1 36.24(7) 2_766 2_766 ?
 O2 Er1 Er1 37.34(8) . 2_766 ?
 O2 Er1 O7 113.78(11) 2_766 . ?
 O2 Er1 O7 118.02(11) . . ?
 O2 Er1 N2 138.49(12) . . ?
 O2 Er1 N2 141.88(12) 2_766 . ?
 O2 Er1 O4 105.62(11) . . ?
 O2 Er1 O4 75.42(11) 2_766 . ?
 O2 Er1 O2 73.58(12) . 2_766 ?
 O2 Er1 O3 105.24(12) 2_766 . ?
 O2 Er1 O3 74.15(11) . . ?
 O2 Er1 N3 90.59(12) 2_766 . ?
 O2 Er1 N3 90.05(11) . . ?
 O2 Er1 N1 149.89(12) 2_766 . ?
 O2 Er1 N1 78.26(12) . . ?
 O2 Er1 O6 78.43(12) 2_766 . ?
 O2 Er1 O6 73.61(12) . . ?
 O2 Er1 N4 97.15(12) 2_766 . ?
 O2 Er1 N4 95.34(12) . . ?
 O2 Er1 O1 139.78(11) . 2_766 ?
 O2 Er1 O1 67.01(11) 2_766 2_766 ?
 O3 Er1 Er1 89.88(9) . 2_766 ?
 O3 Er1 O7 140.94(13) . . ?
 O3 Er1 N2 74.89(13) . . ?
 O3 Er1 N3 26.15(12) . . ?
 O3 Er1 O6 144.89(13) . . ?
 O3 Er1 N4 151.03(13) . . ?
 N3 Er1 Er1 90.40(9) . 2_766 ?
 N3 Er1 N4 171.56(12) . . ?
 N1 Er1 Er1 114.94(9) . 2_766 ?
 N1 Er1 O7 70.82(13) . . ?
 N1 Er1 N2 68.13(13) . . ?
 N1 Er1 O4 123.25(12) . . ?
 N1 Er1 O3 76.53(13) . . ?
 N1 Er1 N3 99.97(13) . . ?
 N1 Er1 O6 83.67(14) . . ?
 N1 Er1 N4 74.89(13) . . ?
 N1 Er1 O1 137.68(12) . 2_766 ?
 O6 Er1 Er1 72.50(9) . 2_766 ?
 O6 Er1 O7 51.13(12) . . ?
 O6 Er1 N2 123.74(12) . . ?
 O6 Er1 N3 162.28(12) . . ?
 O6 Er1 N4 25.48(12) . . ?
 N4 Er1 Er1 97.82(9) . 2_766 ?
 O1 Er1 Er1 102.92(8) 2_766 2_766 ?
 O1 Er1 O7 73.12(12) 2_766 . ?
 O1 Er1 N2 81.05(12) 2_766 . ?
 O1 Er1 O4 72.34(11) 2_766 . ?
 O1 Er1 O3 123.38(12) 2_766 . ?
 O1 Er1 N3 97.89(12) 2_766 . ?
 O1 Er1 O6 90.63(13) 2_766 . ?
 O1 Er1 N4 82.15(12) 2_766 . ?
 N4 O7 Er1 95.9(3) . . ?
 C10 N2 Er1 117.9(3) . . ?
 C10 N2 C14 117.7(4) . . ?
 C14 N2 Er1 124.3(3) . . ?
 N3 O4 Er1 96.3(3) . . ?
 Er1 O2 Er1 106.42(12) . 2_766 ?
 C7 O2 Er1 134.0(3) . . ?
 C7 O2 Er1 118.5(3) . 2_766 ?
 N3 O3 Er1 95.2(3) . . ?
 O4 N3 Er1 57.5(2) . . ?
 O3 N3 Er1 58.6(2) . . ?
 O3 N3 O4 116.1(4) . . ?
 O5 N3 Er1 178.6(4) . . ?
 O5 N3 O4 121.5(5) . . ?
 O5 N3 O3 122.4(5) . . ?
 C8 N1 Er1 129.1(3) . . ?
 C8 N1 C9 115.1(4) . . ?
 C9 N1 Er1 115.8(3) . . ?
 N4 O6 Er1 97.2(3) . . ?
 O7 N4 Er1 58.4(2) . . ?
 O6 N4 Er1 57.3(2) . . ?
 O6 N4 O7 115.6(4) . . ?
 O8 N4 Er1 175.8(4) . . ?
 O8 N4 O7 120.7(5) . . ?
 O8 N4 O6 123.8(5) . . ?
 C5 C6 C8 114.4(5) . . ?
 C7 C6 C8 125.7(4) . . ?
 C7 C6 C5 119.9(5) . . ?
 N1 C8 C6 127.9(5) . . ?
 N2 C10 C9 117.5(4) . . ?
 N2 C10 C11 122.8(5) . . ?
 C11 C10 C9 119.8(5) . . ?
 N1 C9 C10 112.1(4) . . ?
 N2 C14 C13 122.6(6) . . ?
 C4 C5 C6 121.8(5) . . ?
 C12 C11 C10 118.4(6) . . ?
 C12 C13 C14 118.7(6) . . ?
 C13 C12 C11 119.8(5) . . ?
 O2 C7 C6 124.9(4) . . ?
 O2 C7 C2 118.7(4) . . ?
 C6 C7 C2 116.4(4) . . ?
 C3 C2 C7 122.6(5) . . ?
 C3 C2 O1 122.8(4) . . ?
 O1 C2 C7 114.6(4) . . ?
 C4 C3 C2 120.0(5) . . ?
 C5 C4 C3 119.1(5) . . ?
 C2 O1 Er1 115.7(3) . 2_766 ?
 C2 O1 C1 115.9(4) . . ?
 C1 O1 Er1 128.3(3) . 2_766 ?
 O9 C16 C15 155(2) . . ?

_olex2_submission_special_instructions  'No special instructions were received'
_oxdiff_exptl_absorpt_empirical_details
;
Empirical correction (ABSPACK) includes:
- Absorption correction using spherical harmonics
- Frame scaling
;
_oxdiff_exptl_absorpt_empirical_full_max  2.213
_oxdiff_exptl_absorpt_empirical_full_min  0.521
